# Supplementary material for: Gene expression in extratumoral microenvironment predicts clinical outcome in breast cancer patients
Source: Breast Cancer Res. 2012 Mar 19;14(2):R51. doi: 10.1186/bcr3152 (PMC3446385; doi:10.1186/bcr3152)
Supplement: Additional file 1 — Table S1. Complete gene list used for unsupervised clustering and ingenuity pathway analysis. Each gene in Figure 1A is presented in this table showing average median-centered log2(R/G) in Active and Inactive groups. Fold change is calculated from the ratio of columns C and D. Genes highlighted in red are those in the gene cluster marked in orange in Figure 1A and genes highlighted in green are the gene cluster marked in grey in Figure 1A. These gene clusters were used to perform the IPA analyses presented in Table 1 and Table S2. [file bcr3152-S1.XLSX]

## Sheet: Sheet1
Name	Symbol	Average median centered log2(R/G) in Active	Average median centered log2(R/G) in Active	Fold change comparing Active/Inactive
Glutathione S-transferase M4	GSTM4	-0.079	0.0280844	0.928463
Glutathione S-transferase M5	GSTM5	0.175463	0.130354	1.03176
Sialyltransferase 1 (beta-galactoside alpha-2,6-sialyltransferase)	SIAT1	0.230648	0.324667	0.936909	red=gene cluster marked in orange in Figure 1A
Hemoglobin, beta	HBB	0.347683	-0.167898	1.42957	green=gene cluster marked in gray in Figure 1A
Hypothetical protein LOC339768	LOC339768	0.0961907	0.0348028	1.04347
Hypothetical protein FLJ25200	FLJ25200	0.191944	0.0897778	1.07338
ADP-ribosyltransferase 3	ART3	0.0852519	0.22422	0.908169
Engrailed homolog 1	EN1	0.343759	0.0688	1.20996
Growth factor receptor-bound protein 14	GRB14	0.342756	-0.129733	1.3875
Solute carrier family 14 (urea transporter), member 1 (Kidd blood group)	SLC14A1	0.0427759	-0.124405	1.12286
Dynein, cytoplasmic, intermediate polypeptide 1	DNCI1	-0.181699	0.0498667	0.85171
Claudin 10	CLDN10	-0.274278	0.571111	0.556561
Yes-associated protein 1, 65kDa	YAP1	0.102944	-0.123667	1.17008
Solute carrier family 39 (zinc transporter), member 7	SLC39A7	-0.154552	-0.150767	0.997379
F-box protein 34	FBXO34	-0.108759	-0.110867	1.00146
Acidic (leucine-rich) nuclear phosphoprotein 32 family, member D	ANP32D	0.103981	0.104818	0.99942
Acidic (leucine-rich) nuclear phosphoprotein 32 family, member C	ANP32C	-0.0303778	-0.0393556	1.00624
S-phase 2 protein	DERP6	-0.0404247	-0.12068	1.05721
Nuclear receptor subfamily 0, group B, member 1	NR0B1	0.62285	-0.218208	1.79136
Alcohol dehydrogenase 4 (class II), pi polypeptide	ADH4	0.330056	-0.0845911	1.33297
Cadherin 19, type 2	CDH19	0.349304	-0.202933	1.46636
Paired-like homeodomain transcription factor 2	PITX2	0.338407	-0.227333	1.48015
Sp5 transcription factor	SP5	0.428241	0.08986	1.26434
DEAD (Asp-Glu-Ala-Asp) box polypeptide 43	DDX43	0.409074	-0.125422	1.44844
Myosin, heavy polypeptide 2, skeletal muscle, adult	MYH2	0.468847	-0.0989926	1.4823
Gamma-aminobutyric acid (GABA) A receptor, alpha 2	GABRA2	0.683678	-0.244465	1.90282
Heparan sulfate (glucosamine) 3-O-sulfotransferase 2	HS3ST2	1.073	-0.166433	2.36106
Hyaluronan and proteoglycan link protein 1	HAPLN1	0.419709	-0.114526	1.44817
Elastase 2, neutrophil	ELA2	0.553481	-0.144041	1.62172
ELMO domain containing 1	ELMOD1	0.245476	-0.0642672	1.23949
Phosphatase and actin regulator 3	PHACTR3	0.603667	-0.156696	1.69392
Cytochrome P450, family 4, subfamily F, polypeptide 2	CYP4F2	0.485523	-0.06908	1.46876
Cytochrome P450, family 4, subfamily F, polypeptide 8	CYP4F8	0.298296	-0.216328	1.42862
Vitrin	VIT	0.110259	-0.396911	1.42126
Period homolog 1 (Drosophila)	PER1	0.0218889	-0.237044	1.19659
Delta sleep inducing peptide, immunoreactor	DSIPI	0.261907	-0.247911	1.42387
TCDD-inducible poly(ADP-ribose) polymerase	TIPARP	-0.00781481	-0.0712444	1.04495
Nuclear factor of kappa light polypeptide gene enhancer in B-cells inhibitor, alpha	NFKBIA	0.338835	0.101333	1.17895
Hypothetical protein DKFZp434F0318	DKFZP434F0318	0.256148	-0.785704	2.05887
Thyrotrophic embryonic factor	TEF	0.441452	-0.0622444	1.41784
Zinc finger and BTB domain containing 16	ZBTB16	0.355	-0.707489	2.08853
Zinc finger, A20 domain containing 2	ZA20D2	0.640296	-0.122938	1.69729
FK506 binding protein 5	FKBP5	0.673889	-0.252322	1.90028
Hypothetical protein FLJ20366	FLJ20366	0.263944	-0.233867	1.41207
Inhibitor of DNA binding 1, dominant negative helix-loop-helix protein	ID1	0.300709	-0.280724	1.49634
Paired box gene 3 (Waardenburg syndrome 1)	PAX3	0.564593	-0.261394	1.77275
Aldehyde oxidase 1	AOX1	0.349843	-0.456035	1.74821
SATB family member 2	SATB2	0.289611	-0.328978	1.53537
Haptoglobin	HP	1.25881	-0.415267	3.19116
Haptoglobin-related protein	HPR	1.22435	-0.144877	2.58332
Chemokine (C-C motif) ligand 26	CCL26	0.38488	-0.137046	1.43587
Isovaleryl Coenzyme A dehydrogenase	IVD	0.158278	-0.0167556	1.12899
LIM domains containing 1	LIMD1	0.345556	0.164284	1.13388
UDP glycosyltransferase 2 family, polypeptide B4	UGT2B4	0.736056	-0.113918	1.80247
Fatty acid synthase	FASN	0.972315	-0.257958	2.34611
Histone 1, H1c	HIST1H1C	0.900663	-0.0780011	1.97064
Fatty acid desaturase 2	FADS2	0.581796	0.0232889	1.47274
Adiponutrin	ADPN	0.697204	-0.0452	1.67296
Stearoyl-CoA desaturase (delta-9-desaturase)	SCD	1.89265	-0.621486	5.71256
Fatty acid desaturase 1	FADS1	0.511757	-0.308178	1.76533
ELOVL family member 6, elongation of long chain fatty acids (FEN1/Elo2, SUR4/Elo3-like, yeast)	ELOVL6	0.811648	-0.19596	2.01058
Serum amyloid A4, constitutive	SAA4	0.934759	-0.566133	2.83018
Carbohydrate (N-acetylglucosamine 6-O) sulfotransferase 4	CHST4	0.919146	-0.162494	2.11644
Indoleamine-pyrrole 2,3 dioxygenase	INDO	1.01154	-0.248156	2.39445
Solute carrier family 2 (facilitated glucose/fructose transporter), member 5	SLC2A5	0.740426	-0.418444	2.23283
NAD(P)H dehydrogenase, quinone 1	NQO1	0.738111	-0.274267	2.01723
Coagulation factor C homolog, cochlin (Limulus polyphemus)	COCH	0.546093	-0.217071	1.69721
Development and differentiation enhancing factor 2	DDEF2	0.535019	-0.307906	1.79368
Serine/threonine kinase 38 like	STK38L	0.330204	-0.0749333	1.32421
Hypothetical protein FLJ40432	FLJ40432	0.435852	-0.123111	1.47321
Hemoglobin, alpha 1	HBA1	1.08215	-0.310956	2.62643
Hemoglobin, alpha 2	HBA2	1.10221	-0.41902	2.87035
Hemoglobin, delta	HBD	0.434776	-0.484629	1.89133
Complement component 3	C3	0.484593	-0.484378	1.95744
Kruppel-like factor 6	KLF6	0.116939	-0.2732	1.31052
Dipeptidylpeptidase 4 (CD26, adenosine deaminase complexing protein 2)	DPP4	0.496093	-0.323311	1.76468
Cystatin C (amyloid angiopathy and cerebral hemorrhage)	CST3	0.684463	-0.3052	1.98572
Cystatin D	CST5	0.788963	-0.238156	2.03795
5'-nucleotidase, ecto (CD73)	NT5E	0.449043	-0.259733	1.63442
Complement component 2	C2	0.552741	-0.277444	1.77791
Phospholipase A2, group IIA (platelets, synovial fluid)	PLA2G2A	1.26125	-0.931778	4.57263
CD68 antigen	CD68	0.639354	-0.523333	2.23874
Dehydrogenase/reductase (SDR family) member 9	DHRS9	0.869813	-0.453009	2.50155
Coagulation factor X	F10	0.409093	-0.290256	1.62377
Insulin-like growth factor binding protein 6	IGFBP6	0.521611	-0.436133	1.94227
Extracellular matrix protein 1	ECM1	0.556037	-0.371089	1.90148
Sparc/osteonectin, cwcv and kazal-like domains proteoglycan (testican)	SPOCK	0.678519	-0.485978	2.24155
Collagen, type VIII, alpha 1	COL8A1	0.953944	-0.509911	2.75845
Cysteine-rich protein 1 (intestinal)	CRIP1	0.441015	-0.215707	1.5765
S100 calcium binding protein A4 (calcium protein, calvasculin, metastasin, murine placental homolog)	S100A4	0.634609	-0.389378	2.03353
S100 calcium binding protein A10 (annexin II ligand, calpactin I, light polypeptide (p11))	S100A10	0.676852	-0.256642	1.9099
Follistatin-like 3 (secreted glycoprotein)	FSTL3	0.701333	-0.135933	1.78666
Signal transducer and activator of transcription 1, 91kDa	STAT1	0.340463	-0.2914	1.54956
Interferon-induced protein with tetratricopeptide repeats 2	IFIT2	0.344254	-0.343102	1.61033
Interferon-induced protein with tetratricopeptide repeats 3	IFIT3	0.704926	-0.6942	2.63742
Interferon-induced protein with tetratricopeptide repeats 1	IFIT1	0.520706	-0.468356	1.98489
Interferon-induced protein 44	IFI44L	0.575759	-0.382767	1.94332
Radical S-adenosyl methionine domain containing 2	RSAD2	0.811259	-0.364844	2.25966
Ecotropic viral integration site 1	EVI1	0.706833	-0.364553	2.10145
Major histocompatibility complex, class II, DM alpha	HLA-DMA	0.527796	-0.268644	1.73681
LATS, large tumor suppressor, homolog 2 (Drosophila)	LATS2	0.538315	-0.259311	1.73824
Adrenergic, beta, receptor kinase 2	ADRBK2	1.2857	-0.4954	3.43689
BCL2/adenovirus E1B 19kDa interacting protein 3-like	BNIP3L	1.11143	-0.314244	2.6864
LIM and senescent cell antigen-like domains 1	LIMS1	0.818611	-0.308844	2.18473
TEA domain family member 1 (SV40 transcriptional enhancer factor)	TEAD1	0.7823	-0.205482	1.98313
Adenylate kinase 3 like 1	AK3L1	0.766111	-0.32	2.12301
SEC14 and spectrin domains 1	SESTD1	0.670981	-0.443356	2.16495
Hydroxyacyl-Coenzyme A dehydrogenase/3-ketoacyl-Coenzyme A thiolase/enoyl-Coenzyme A hydratase (trifunctional protein), alpha subunit	HADHA	0.405537	-0.316133	1.64909
DRE1 protein	DRE1	0.343611	-0.287556	1.54882
Churchill domain containing 1	CHURC1	0.592333	-0.236889	1.77673
ATPase, Na+/K+ transporting, alpha 2 (+) polypeptide	ATP1A2	1.0449	-0.817911	3.63716
Adrenergic, beta-2-, receptor, surface	ADRB2	0.536796	-0.575844	2.16241
Thioredoxin interacting protein	TXNIP	0.445136	-0.506005	1.9334
Family with sequence similarity 13, member A1	FAM13A1	0.770185	-0.423978	2.28812
Kruppel-like factor 15	KLF15	0.968907	-0.5016	2.77119
Alcohol dehydrogenase 1A (class I), alpha polypeptide	ADH1A	0.930421	-0.527758	2.74761
Alcohol dehydrogenase 1C (class I), gamma polypeptide	ADH1C	0.852616	-0.565778	2.67288
Cell death-inducing DFFA-like effector a	CIDEA	0.620852	-0.804291	2.68541
Thyroid hormone responsive (SPOT14 homolog, rat)	THRSP	1.27886	-0.591566	3.65641
Leptin (obesity homolog, mouse)	LEP	0.511278	-0.585002	2.13803
Perilipin	PLIN	0.531078	-0.599089	2.18884
Response gene to complement 32	RGC32	0.458556	-0.35899	1.76241
Deoxyribonuclease I-like 3	DNASE1L3	0.693759	-0.473778	2.24628
Cartilage oligomeric matrix protein	COMP	0.758556	-0.655178	2.66426
Thrombospondin 4	THBS4	1.11911	-0.7079	3.54801
Proprotein convertase subtilisin/kexin type 5	PCSK5	0.740944	-0.322044	2.08926
Fatty acid binding protein 4, adipocyte	FABP4	1.00012	-0.485622	2.80061
Calbindin 2, 29kDa (calretinin)	CALB2	1.33402	-0.894489	4.68649
Creatine kinase, mitochondrial 2 (sarcomeric)	CKMT2	1.14009	-0.6024	3.34613
Prostaglandin E receptor 3 (subtype EP3)	PTGER3	0.842302	-0.393373	2.35492
Collagen, type V, alpha 3	COL5A3	0.814056	-0.287933	2.1465
Succinate receptor 1	SUCNR1	1.46617	-0.726425	4.57126
Friend leukemia virus integration 1	FLI1	0.725244	-0.373493	2.14167
Neuropilin 1	NRP1	0.877004	-0.530068	2.65198
Zinc finger homeobox 1b	ZFHX1B	0.786959	-0.360302	2.21493
Chemokine (C-C motif) receptor-like 2	CCRL2	0.881315	-0.506731	2.61724
C-type (calcium dependent, carbohydrate-recognition domain) lectin, superfamily member 2 (activation-induced)	CLECSF2	0.583352	-0.472578	2.07906
G protein-coupled receptor 4	GPR4	0.703211	-0.563875	2.40675
SRY (sex determining region Y)-box 7	SOX7	0.494009	-0.357111	1.8039
B-cell CLL/lymphoma 6, member B (zinc finger protein)	BCL6B	0.43963	-0.417644	1.81161
Apolipoprotein D	APOD	0.472641	-0.268656	1.67168
FXYD domain containing ion transport regulator 1 (phospholemman)	FXYD1	0.597478	-0.403386	2.0012
Proline arginine-rich end leucine-rich repeat protein	PRELP	0.804796	-0.493511	2.4594
ADAMTS-like 3	ADAMTSL3	0.404965	-0.429793	1.78356
AT-hook transcription factor	AKNA	0.339567	-0.0723933	1.33049
Manic fringe homolog (Drosophila)	MFNG	0.5635	-0.331511	1.85962
Protein phosphatase 1, regulatory (inhibitor) subunit 16B	PPP1R16B	0.57987	-0.366533	1.92706
Claudin 5 (transmembrane protein deleted in velocardiofacial syndrome)	CLDN5	0.61937	-0.672844	2.44904
Endomucin	EMCN	0.437896	-0.403265	1.79149
Endothelial differentiation, sphingolipid G-protein-coupled receptor, 1	EDG1	0.77837	-0.700622	2.78754
Interleukin-1 receptor-associated kinase 3	IRAK3	0.713981	-0.486499	2.29816
Mesenchyme homeo box 2 (growth arrest-specific homeo box)	MEOX2	1.01015	-0.468244	2.78638
GTPase, IMAP family member 8	GIMAP8	0.609139	-0.368406	1.96911
SNF-1 related kinase	SNRK	0.579467	-0.406489	1.98063
GTPase, IMAP family member 1	GIMAP1	0.758019	-0.454333	2.31715
LIM homeobox 6	LHX6	0.675296	-0.345022	2.02837
Protein tyrosine phosphatase, receptor type, B	PTPRB	0.790685	-0.40372	2.2885
Chromosome 20 open reading frame 160	C20orf160	0.804389	-0.367387	2.25289
TU3A protein	TU3A	0.62287	-0.475398	2.14098
Loss of heterozygosity, 3, chromosomal region 2, gene A	LOH3CR2A	0.672815	-0.343289	2.02245
Synaptopodin 2	SYNPO2	0.519248	-0.28194	1.74254
Molybdenum cofactor synthesis 1	MOCS1	0.736148	-0.319289	2.07835
Gelsolin (amyloidosis, Finnish type)	GSN	0.560088	-0.402993	1.94947
Tetranectin (plasminogen binding protein)	TNA	0.661243	-0.448236	2.15768
D component of complement (adipsin)	DF	0.750702	-0.929178	3.20401
Glypican 3	GPC3	0.539204	-0.558022	2.13943
Serine (or cysteine) proteinase inhibitor, clade F (alpha-2 antiplasmin, pigment epithelium derived factor), member 1	SERPINF1	0.711878	-0.72116	2.70015
WNT1 inducible signaling pathway protein 2	WISP2	0.788341	-0.990269	3.43095
UDP-N-acetyl-alpha-D-galactosamine:polypeptide N-acetylgalactosaminyltransferase-like 2	GALNTL2	0.758704	-0.588044	2.54338
Chromosome 10 open reading frame 10	C10orf10	1.05951	-0.670358	3.31698
Ksp37 protein	KSP37	1.20905	-1.09115	4.92525
Angiopoietin-like 4	ANGPTL4	0.921827	-0.544933	2.76401
Phosphoglycerate mutase 2 (muscle)	PGAM2	1.02656	-0.230258	2.38967
Hook homolog 2 (Drosophila)	HOOK2	0.717516	-0.300822	2.02559
Cytochrome P450, family 3, subfamily A, polypeptide 7	CYP3A7	0.817043	-0.438244	2.38715
Cytochrome P450, family 3, subfamily A, polypeptide 5	CYP3A5	1.11389	-0.706756	3.5324
Cytochrome P450, family 3, subfamily A, polypeptide 4	CYP3A4	0.952333	-0.341521	2.45182
Enoyl Coenzyme A hydratase 1, peroxisomal	ECH1	0.6282	-0.365711	1.99158
Epoxide hydrolase 1, microsomal (xenobiotic)	EPHX1	0.983352	-0.418598	2.64258
Phosphorylase, glycogen; muscle (McArdle syndrome, glycogen storage disease type V)	PYGM	1.05848	-0.298711	2.56186
Leukocyte-associated Ig-like receptor 1	LAIR1	1.35449	-0.536078	3.70781
Peptidase D	PEPD	0.654296	-0.444388	2.14159
Malic enzyme 1, NADP(+)-dependent, cytosolic	ME1	1.60382	-0.546474	4.43919
Vimentin	VIM	1.16414	-0.350433	2.85714
Potassium voltage-gated channel, Shab-related subfamily, member 1	KCNB1	1.01106	-0.647778	3.15761
Amyloid beta (A4) precursor protein-binding, family B, member 1 interacting protein	APBB1IP	0.903679	-0.6846	3.0069
Very low density lipoprotein receptor	VLDLR	0.875827	-0.518956	2.62949
Phosphatidylethanolamine N-methyltransferase	PEMT	0.926907	-0.382578	2.47853
Ferritin, light polypeptide	FTL	0.797623	-0.447318	2.37009
Secreted protein, acidic, cysteine-rich (osteonectin)	SPARC	1.38359	-0.503268	3.69828
EH-domain containing 2	EHD2	0.971667	-0.3863	2.56324
Collagen, type IV, alpha 2	COL4A2	0.708218	-0.488345	2.29193
Collagen, type IV, alpha 1	COL4A1	1.24774	-0.436649	3.21404
Chromosome 19 open reading frame 12	C19orf12	0.960026	-0.47923	2.71181
Coatomer protein complex, subunit zeta 2	COPZ2	0.74444	-0.3712	2.16691
Twist homolog 1 (acrocephalosyndactyly 3; Saethre-Chotzen syndrome) (Drosophila)	TWIST1	0.793271	-0.483648	2.42321
Paralemmin	PALM	0.820673	-0.44756	2.40866
Angiopoietin-like 2	ANGPTL2	0.775713	-0.554126	2.51375
Dehydrogenase/reductase (SDR family) member 3	DHRS3	0.765732	-0.406933	2.25428
LIM and cysteine-rich domains 1	LMCD1	0.707798	-0.427767	2.19705
Kinesin family member 25	KIF25	1.46711	-0.917044	5.22038
Glycophorin C (Gerbich blood group)	GYPC	0.848611	-0.415778	2.40225
Acyl-Coenzyme A dehydrogenase, C-2 to C-3 short chain	ACADS	0.981281	-0.486084	2.76517
Sialytransferase 7 ((alpha-N-acetylneuraminyl 2,3-betagalactosyl-1,3)-N-acetyl galactosaminide alpha-2,6-sialytransferase) F	SIAT7F	0.731611	-0.453933	2.27449
Docking protein 1, 62kDa (downstream of tyrosine kinase 1)	DOK1	0.736344	-0.407427	2.20958
Serine dehydratase	SDS	1.15894	-0.456944	3.065
Syntrophin, alpha 1 (dystrophin-associated protein A1, 59kDa, acidic component)	SNTA1	0.918204	-0.282044	2.29779
Endothelial PAS domain protein 1	EPAS1	0.734599	-0.339337	2.10517
Phosphodiesterase 2A, cGMP-stimulated	PDE2A	0.881112	-0.50418	2.61225
Tensin like C1 domain containing phosphatase	TENC1	0.79513	-0.355867	2.22067
Carbonic anhydrase IV	CA4	1.25341	-0.873017	4.36634
Growth hormone receptor	GHR	1.33388	-0.778111	4.32287
Butyrophilin-like 9	BTNL9	0.856108	-0.61433	2.77106
Myomesin 1 (skelemin) 185kDa	MYOM1	0.864833	-0.448267	2.48475
Catalase	CAT	0.991665	-0.531104	2.87342
Aldehyde dehydrogenase 2 family (mitochondrial)	ALDH2	1.54933	-0.671911	4.66295
Amine oxidase, copper containing 3 (vascular adhesion protein 1)	AOC3	1.60432	-0.887556	5.62508
Acetyl-Coenzyme A carboxylase beta	ACACB	1.2922	-0.9784	4.82523
Retinoic acid receptor responder (tazarotene induced) 2	RARRES2	1.31427	-0.750711	4.18429
CCAAT/enhancer binding protein (C/EBP), alpha	CEBPA	1.58189	-1.02241	6.08099
Peroxisome proliferative activated receptor, gamma	PPARG	1.6184	-1.03237	6.28006
Cell death-inducing DFFA-like effector c	CIDEC	1.6552	-1.1974	7.22299
Carboxypeptidase M	CPM	1.89923	-0.995111	7.43506
Tissue inhibitor of metalloproteinase 4	TIMP4	1.65178	-0.699489	5.10272
Solute carrier family 19, member 3	SLC19A3	2.05865	-1.46653	11.5129
Activin A receptor, type IC	ACVR1C	1.91996	-1.22389	8.83878
Glutathione peroxidase 3 (plasma)	GPX3	1.4978	-0.903962	5.28448
Patatin-like phospholipase domain containing 2	PNPLA2	1.34739	-0.684756	4.09012
G protein-coupled receptor 146	GPR146	1.21246	-0.666787	3.67884
Guanine nucleotide binding protein (G protein), alpha inhibiting activity polypeptide 1	GNAI1	1.1105	-0.54686	3.15439
Salt-inducible serine/threonine kinase 2	SIK2	1.31591	-0.709153	4.0701
Chromosome 21 open reading frame 25	C21orf25	1.08472	-0.619209	3.25787
Phosphoenolpyruvate carboxykinase 1 (soluble)	PCK1	2.07989	-1.73496	14.0729
Retinol dehydrogenase 5 (11-cis and 9-cis)	RDH5	1.19561	-1.17913	5.18644
Procollagen C-endopeptidase enhancer 2	PCOLCE2	1.51801	-1.8361	10.2256
Voltage-dependent calcium channel gamma subunit-like protein	PR1	1.42709	-0.946089	5.18082
Solute carrier family 7, (neutral amino acid transporter, y+ system) member 10	SLC7A10	1.47544	-0.981222	5.48947
CD36 antigen (collagen type I receptor, thrombospondin receptor)	CD36	1.1758	-0.939186	4.33187
Lipoprotein lipase	LPL	1.90631	-1.28998	9.16597
Glycerol-3-phosphate dehydrogenase 1 (soluble)	GPD1	1.24874	-0.990304	4.72084
Protein phosphatase 1, regulatory (inhibitor) subunit 1A	PPP1R1A	1.16656	-0.671759	3.57594
Lipase, hormone-sensitive	LIPE	1.28578	-0.9005	4.55129
Tumor suppressor candidate 5	TUSC5	1.28659	-0.843573	4.37768
Putative lymphocyte G0/G1 switch gene	G0S2	1.71915	-1.57091	9.78155
KIAA1881	KIAA1881	1.01307	-0.972678	3.96067
Chromosome 21 open reading frame 61	C21orf61	1.46918	-0.861332	5.02982
Lectin, galactoside-binding, soluble, 12 (galectin 12)	LGALS12	0.944222	-0.701111	3.1282
Carboxylesterase 1 (monocyte/macrophage serine esterase 1)	CES1	1.45706	-0.811822	4.81948
Four and a half LIM domains 1	FHL1	1.42146	-1.04507	5.52714
Cyclin-dependent kinase inhibitor 2B (p15, inhibits CDK4)	CDKN2B	1.6355	-0.75536	5.2447
Heat shock 27kDa protein family, member 7 (cardiovascular)	HSPB7	1.7417	-1.18624	7.61027
Glucan (1,4-alpha-), branching enzyme 1 (glycogen branching enzyme, Andersen disease, glycogen storage disease type IV)	GBE1	1.45656	-0.433467	3.70641
Angiopoietin 1	ANGPT1	1.11288	-0.574557	3.22085
Heat shock 70kDa protein 12A	HSPA12A	1.25679	-0.581711	3.57638
Collomin	COLM	1.41644	-0.646711	4.17899
Melanoma cell adhesion molecule	MCAM	0.970454	-0.420054	2.62171
Spectrin, beta, non-erythrocytic 1	SPTBN1	1.07623	-0.457828	2.896
Corticotropin releasing hormone binding protein	CRHBP	1.56646	-0.807247	5.1827
KIAA0408	KIAA0408	1.3352	-0.604893	3.83729
Hypothetical protein FLJ10970	FLJ10970	1.33924	-0.824867	4.48189
Syntaxin 11	STX11	1.14918	-0.580778	3.31718
Peroxisomal biogenesis factor 19	PEX19	1.01504	-0.377178	2.62481
Genethonin 1	GENX-3414	1.4973	-0.502022	3.99812
Natriuretic peptide receptor A/guanylate cyclase A (atrionatriuretic peptide receptor A)	NPR1	1.21763	-0.644533	3.63552
1-acylglycerol-3-phosphate O-acyltransferase 2 (lysophosphatidic acid acyltransferase, beta)	AGPAT2	1.78031	-0.94774	6.62562
Calcium/calmodulin-dependent protein kinase I	CAMK1	1.14667	-0.449756	3.02392
6-phosphofructo-2-kinase/fructose-2,6-biphosphatase 1	PFKFB1	2.13248	-0.810933	7.69227
Serum/glucocorticoid regulated kinase 2	SGK2	2.00762	-0.658733	6.34823
Aquaporin 7	AQP7	1.80131	-0.780156	5.98549
Insulin-like 3 (Leydig cell)	INSL3	1.66583	-0.543896	4.62588
Laeverin	FLJ90650	2.19336	-0.85584	8.2775
Kv channel interacting protein 2	KCNIP2	1.7777	-0.698733	5.56521
Transmembrane protein 16C	TMEM16C	1.70346	-0.469578	4.50973
Cyclin-dependent kinase inhibitor 2C (p18, inhibits CDK4)	CDKN2C	1.1559	-0.600369	3.37823
Gamma-aminobutyric acid (GABA) A receptor, epsilon	GABRE	1.12202	-0.512011	3.10379
Transcription factor 15 (basic helix-loop-helix)	TCF15	1.27809	-0.462647	3.34206
Actin binding LIM protein family, member 3	ABLIM3	1.14089	-0.464	3.04172
Hypothetical protein FLJ36748	FLJ36748	1.03294	-0.455489	2.80584
Caveolin 1, caveolae protein, 22kDa	CAV1	1.13654	-0.531627	3.1781
Caveolin 3	CAV3	0.844685	-0.428622	2.41715
Solute carrier family 4, sodium bicarbonate cotransporter, member 4	SLC4A4	1.33916	-0.648431	3.96575
Ras protein-specific guanine nucleotide-releasing factor 2	RASGRF2	1.20759	-0.371137	2.98707
Fatty acid binding protein 5 (psoriasis-associated)	FABP5	1.33452	-0.614647	3.86151
G protein-coupled receptor 109B	GPR109B	1.43109	-0.488956	3.78436
Phosphorylase, glycogen; liver (Hers disease, glycogen storage disease type VI)	PYGL	1.58962	-0.6872	4.84607
Integrin, alpha 7	ITGA7	1.23439	-0.601516	3.56997
Aconitase 1, soluble	ACO1	1.45725	-0.379098	3.57104
Monoglyceride lipase	MGLL	1.44384	-0.473044	3.77606
Retinol binding protein 4, plasma	RBP4	1.59529	-0.786211	5.21077
Williams Beuren syndrome chromosome region 14	WBSCR14	1.70617	-0.785872	5.62575
Phosphodiesterase 3B, cGMP-inhibited	PDE3B	1.95361	-0.89238	7.19
TYRO3 protein tyrosine kinase	TYRO3	1.33529	-0.510498	3.5945
Klotho beta like	LOC152831	1.83996	-0.943706	6.88601
Fumarylacetoacetate hydrolase (fumarylacetoacetase)	FAH	1.07135	-0.353197	2.68431
Hydroxysteroid dehydrogenase like 2	HSDL2	1.1165	-0.373917	2.80971
Vascular endothelial growth factor B	VEGFB	1.09111	-0.483033	2.97759
Rab interacting lysosomal protein	RILP	0.78288	-0.433657	2.32388
Formyltetrahydrofolate dehydrogenase	FTHFD	1.78428	-0.827869	6.11415
Arginine vasopressin-induced 1	AVPI1	0.808963	-0.416576	2.33843
HRAS-like suppressor 3	HRASLS3	1.61326	-0.509669	4.35576
Protein kinase, cAMP-dependent, regulatory, type II, beta	PRKAR2B	2.12852	-0.901175	8.1664
Monocyte to macrophage differentiation-associated	MMD	1.81284	-1.12896	7.68366
Glycerol-3-phosphate acyltransferase, mitochondrial	GPAM	1.77614	-1.12013	7.44502
BCL2-related ovarian killer	BOK	1.14378	-0.481311	3.08461
Glycogenin 2	GYG2	1.58724	-0.832833	5.35199
Hypothetical protein FLJ22390	FLJ22390	1.78383	-0.774222	5.88913
Acyl-CoA synthetase long-chain family member 1	ACSL1	1.59531	-0.961927	5.8858
Diacylglycerol O-acyltransferase homolog 2 (mouse)	DGAT2	2.14554	-1.00208	8.86193
Peroxisomal long-chain acyl-coA thioesterase	ZAP128	1.2961	-0.433021	3.31526
Microsomal glutathione S-transferase 1	MGST1	1.59862	-0.471337	4.19873
Chromosome 10 open reading frame 58	C10orf58	1.43158	-0.520291	3.86876
Neuromedin B	NMB	1.71079	-0.686171	5.26692
Protein phosphatase 2 (formerly 2A), regulatory subunit A (PR 65), beta isoform	PPP2R1B	1.45641	-0.618084	4.21196
Apoptosis-inducing factor (AIF)-like mitochondrion-associated inducer of death	AMID	1.60336	-0.554552	4.46269
Hypothetical protein FLJ37478	FLJ37478	2.10665	-0.927604	8.1922
Frizzled homolog 4 (Drosophila)	FZD4	1.45007	-0.47357	3.79378
Hypothetical gene supported by BC009447	MGC15887	1.5503	-0.548644	4.28395
Vitamin K epoxide reductase complex, subunit 1-like 1	VKORC1L1	1.49585	-0.428711	3.79621
Plexin A4	PLXNA4	1.34382	-0.631473	3.93208
Fatty acid desaturase 3	FADS3	1.2641	-0.423156	3.22043
Solute carrier family 29 (nucleoside transporters), member 4	SLC29A4	1.20183	-0.500022	3.25319
Hypothetical protein PP1665	PP1665	0.896352	-0.365378	2.39783
S100 calcium binding protein, beta (neural)	S100B	1.25731	-0.495164	3.36937
Phytanoyl-CoA hydroxylase (Refsum disease)	PHYH	1.08526	-0.3178	2.64462
Thymidine kinase 2, mitochondrial	TK2	1.14944	-0.336578	2.80116
Enoyl Coenzyme A hydratase domain containing 3	ECHDC3	1.03672	-0.460772	2.82352
Abhydrolase domain containing 5	ABHD5	0.892289	-0.44188	2.5213
Sortilin 1	SORT1	0.743917	-0.272244	2.02253
Prenylcysteine oxidase 1	PCYOX1	0.96325	-0.376811	2.53162
Glutamic pyruvate transaminase (alanine aminotransferase) 2	GPT2	1.15767	-0.484622	3.12161
Mitogen-activated protein kinase 10	MAPK10	1.17917	-0.512133	3.22948
Rho-related BTB domain containing 3	RHOBTB3	1.04652	-0.475089	2.87111
Spermatogenesis associated 9	SPATA9	1.38124	-0.823831	4.61098
Tumor necrosis factor, alpha-induced protein 8	TNFAIP8	0.788684	-0.260822	2.06982
Nicotinamide nucleotide transhydrogenase	NNT	0.783907	-0.348889	2.19283
Hypothetical protein LOC284591	LOC284591	0.997204	-0.327244	2.50437
Hexokinase 2	HK2	0.941111	-0.453811	2.62974
Procollagen-lysine, 2-oxoglutarate 5-dioxygenase (lysine hydroxylase) 2	PLOD2	1.32913	-0.523973	3.61275
Tensin	TNS	1.24105	-0.4509	3.23092
Sorbin and SH3 domain containing 1	SORBS1	1.15661	-0.499607	3.15188
Aspartate beta-hydroxylase	ASPH	0.945437	-0.374882	2.49721
Intersectin 1 (SH3 domain protein)	ITSN1	1.17592	-0.624422	3.48302
Protein phosphatase 2, regulatory subunit B (B56), alpha isoform	PPP2R5A	0.9761	-0.329056	2.4711
Solute carrier family 16 (monocarboxylic acid transporters), member 7	SLC16A7	1.88678	-0.608411	5.63802
Staufen, RNA binding protein, homolog 2 (Drosophila)	STAU2	1.18148	-0.224733	2.65041
SRY (sex determining region Y)-box 5	SOX5	0.996426	-0.25358	2.37842
Thiosulfate sulfurtransferase (rhodanese)	TST	0.831227	-0.238439	2.09895
Pyridoxal (pyridoxine, vitamin B6) kinase	PDXK	0.99613	-0.216218	2.31714
Transmembrane 7 superfamily member 2	TM7SF2	1.0197	-0.247487	2.40692
Cytochrome b-5	CYB5	1.14083	-0.29215	2.70004
Pyruvate carboxylase	PC	1.57524	-0.389044	3.90219
Enoyl Coenzyme A hydratase, short chain, 1, mitochondrial	ECHS1	1.16846	-0.236762	2.64858
Peroxisomal trans-2-enoyl-CoA reductase	PECR	1.45602	-0.419467	3.66925
Diacylglycerol O-acyltransferase homolog 1 (mouse)	DGAT1	1.27264	-0.303114	2.98091
Acetyl-Coenzyme A synthetase 2 (ADP forming)	ACAS2	1.2166	-0.324933	2.91105
Lactate dehydrogenase D	LDHD	1.13868	-0.378067	2.86146
FLJ21963 protein	FLJ21963	1.35381	-0.325556	3.20288
Chaperone, ABC1 activity of bc1 complex like (S. pombe)	CABC1	1.05933	-0.244222	2.46836
Secernin 2	SCRN2	1.00014	-0.291278	2.44768
Chondroitin sulfate proteoglycan 4 (melanoma-associated)	CSPG4	1.17322	-0.418844	3.01481
Odz, odd Oz/ten-m homolog 3 (Drosophila)	ODZ3	1.09923	-0.351542	2.73355
Sarcoglycan, gamma (35kDa dystrophin-associated glycoprotein)	SGCG	2.21772	-0.625717	7.17729
RNA binding motif and ELMO domain 1	RBED1	0.981167	-0.317178	2.45946
Hypothetical protein BC007899	LOC148898	1.13967	-0.387336	2.88187
Malate dehydrogenase 1, NAD (soluble)	MDH1	0.955141	-0.476504	2.69754
Tyrosine 3-monooxygenase/tryptophan 5-monooxygenase activation protein, gamma polypeptide	YWHAG	0.710074	-0.371883	2.11691
Solute carrier family 25 (mitochondrial carrier; Graves disease autoantigen), member 16	SLC25A16	1.00291	-0.459756	2.75617
Hypothetical protein FLJ31842	FLJ31842	0.816759	-0.295184	2.16137
Sorting nexin 10	SNX10	0.993096	-0.422847	2.66834
G protein-coupled receptor 30	GPR30	0.976148	-0.410756	2.61517
Monoamine oxidase A	MAOA	1.33861	-0.843876	4.53934
Aldo-keto reductase family 1, member C2 (dihydrodiol dehydrogenase 2; bile acid binding protein; 3-alpha hydroxysteroid dehydrogenase, type III)	AKR1C1	1.42026	-0.989674	5.3145
Aldo-keto reductase family 1, member C3 (3-alpha hydroxysteroid dehydrogenase, type II)	AKR1C3	1.29989	-0.81132	4.32053
Protein tyrosine phosphatase, receptor type, S	PTPRS	1.08941	-0.618089	3.26594
Glucagon-like peptide 2 receptor	GLP2R	0.848078	-0.894036	3.34525
Hypothetical protein FLJ25530	FLJ25530	1.37396	-0.903508	4.84827
Collectin sub-family member 11	COLEC11	0.760139	-0.425351	2.27441
Chromosome 14 open reading frame 139	C14orf139	1.01239	-0.598904	3.05525
Hypothetical protein BC012029	LOC152573	1.05533	-0.58394	3.11509
Creatine kinase, brain	CKB	0.941056	-0.248667	2.28109
6-phosphofructo-2-kinase/fructose-2,6-biphosphatase 3	PFKFB3	0.812269	-0.32979	2.20696
Atonal homolog 8 (Drosophila)	ATOH8	0.753296	-0.416867	2.25037
Mesoderm posterior 1	MESP1	0.77249	-0.492022	2.40246
Adenylate cyclase 5	ADCY5	0.847563	-0.321222	2.24822
Homeo box A10	HOXA10	1.18317	-0.344511	2.88321
Rac/Cdc42 guanine nucleotide exchange factor (GEF) 6	ARHGEF6	0.788704	-0.438113	2.3405
Apolipoprotein L, 6	APOL6	0.936246	-0.583311	2.86703
Erythrocyte membrane protein band 4.1 like 4B	EPB41L4B	0.665996	-0.320948	1.98198
Mesoderm specific transcript homolog (mouse)	MEST	1.01951	-0.581528	3.03361
Ras-related GTP binding D	RRAGD	0.833296	-0.388837	2.33291
Chromosome 2 open reading frame 31	C2orf31	0.816565	-0.374777	2.28365
Isocitrate dehydrogenase 1 (NADP+), soluble	IDH1	0.780444	-0.176822	1.94163
Sine oculis homeobox homolog 1 (Drosophila)	SIX1	1.04538	-0.531284	2.9828
Hypoxia-inducible protein 2	HIG2	0.827981	-0.342511	2.25089
Solute carrier family 25 (mitochondrial carrier), member 18	SLC25A18	0.999259	-0.234216	2.35133
Dihydrofolate reductase	DHFR	0.790179	-0.299893	2.12885
Hepatocellular carcinoma-associated gene TD26	LOC55908	1.64213	-0.5886	4.69371
Similar to ZP1 precursor	MGC87693	1.00661	-0.475089	2.79278
Cholesteryl ester transfer protein, plasma	CETP	1.8418	-0.588932	5.39165
KCNE1-like	KCNE1L	0.837907	-0.362158	2.2975
Hypothetical protein MGC33839	MGC33839	1.16761	-0.307022	2.77913
Solute carrier family 2 (facilitated glucose transporter), member 4	SLC2A4	0.96937	-0.214521	2.27189
Polycystic kidney disease 1-like 2	PKD1L2	1.28378	-0.2989	2.99525
Solute carrier family 1 (glutamate transporter), member 7	SLC1A7	1.20965	-0.340867	2.92922
KIAA1957	KIAA1957	0.75203	-0.295969	2.06766
TFIIA-alpha/beta-like factor	SBLF	0.786698	-0.422288	2.31175
Cyclin-dependent kinase inhibitor 1C (p57, Kip2)	CDKN1C	0.586585	-0.381281	1.95595
Ankyrin repeat domain 25	ANKRD25	0.689148	-0.445689	2.19594
A kinase (PRKA) anchor protein (gravin) 12	AKAP12	0.929213	-0.520278	2.73112
Pleckstrin homology-like domain, family B, member 2	PHLDB2	0.687081	-0.363714	2.07167
Nicotinamide nucleotide adenylyltransferase 2	NMNAT2	1.04493	-0.462582	2.84319
Hypothetical protein LOC339834	LOC339834	0.798926	-0.327109	2.18258
TNFAIP3 interacting protein 1	TNIP1	0.869759	-0.158022	2.03889
Brain and acute leukemia, cytoplasmic	BAALC	0.623776	-0.329295	1.93599
Arylacetamide deacetylase (esterase)	AADAC	1.80845	-0.71662	5.75602
Pepsinogen 5, group I (pepsinogen A)	PGA5	1.32252	-0.653644	3.93445
Erythrocyte membrane protein band 4.2	EPB42	1.43107	-0.353228	3.44452
G protein-coupled bile acid receptor 1	GPBAR1	1.03224	-0.340222	2.58912
Tumor necrosis factor, alpha-induced protein 9	TNFAIP9	0.981493	-0.408954	2.6216
Butyrophilin-like 8	BTNL8	0.79643	-0.130636	1.9014
Colony stimulating factor 2 receptor, alpha, low-affinity (granulocyte-macrophage)	CSF2RA	0.448954	-0.418757	1.82476
Bone marrow stromal cell antigen 1	BST1	0.663185	-0.461311	2.18025
H2.0-like homeo box 1 (Drosophila)	HLX1	0.616852	-0.554289	2.2519
Interferon regulatory factor 8	IRF8	0.63894	-0.422447	2.08694
Neutrophil cytosolic factor 4, 40kDa	NCF4	0.591907	-0.293222	1.84693
Thyroid hormone receptor interactor 12	TRIP12	0.403815	-0.181304	1.50016
FERM domain containing 3	FRMD3	0.663467	-0.102691	1.70073
Fms-related tyrosine kinase 1 (vascular endothelial growth factor/vascular permeability factor receptor)	FLT1	0.524843	-0.414705	1.91793
Feline sarcoma oncogene	FES	0.610056	-0.335622	1.92609
Family with sequence similarity 43, member A	FAM43A	0.707463	-0.266711	1.96452
Calmodulin 1 (phosphorylase kinase, delta)	CALM1	0.490815	-0.673596	2.24142
Progesterone receptor membrane component 2	PGRMC2	0.593167	-0.374022	1.95503
UV radiation resistance associated gene	UVRAG	0.523425	-0.462116	1.98006
Histamine N-methyltransferase	HNMT	0.873148	-0.534533	2.6531
PTD016 protein	LOC51136	0.341833	-0.430133	1.7076
Abhydrolase domain containing 3	ABHD3	0.530111	-0.483444	2.01888
Mesenchyme homeo box 1	MEOX1	0.720773	-0.3904	2.16021
Deleted in liver cancer 1	DLC1	0.603168	-0.382386	1.98007
Regulator of G-protein signalling 5	RGS5	0.575847	-0.567726	2.20927
Glutamyl aminopeptidase (aminopeptidase A)	ENPEP	0.75917	-0.418778	2.26255
Calcitonin receptor-like	CALCRL	1.10984	-0.661289	3.41322
Nidogen 2 (osteonidogen)	NID2	1.10709	-0.539889	3.13178
Potassium voltage-gated channel, Isk-related family, member 3	KCNE3	0.915	-0.566178	2.79177
Guanine nucleotide binding protein (G protein), gamma 2	GNG2	0.85405	-0.665433	2.86688
Chromosome 9 open reading frame 13	C9orf13	1.11388	-0.623511	3.33432
Luteinizing hormone/choriogonadotropin receptor	LHCGR	0.665321	-0.329	1.99214
Phosphatidic acid phosphatase type 2B	PPAP2B	0.536702	-0.278704	1.75979
MAP1 light chain 3-like protein 2	LOC440738	0.657949	-0.345281	2.00448
Leucine-rich repeats and calponin homology (CH) domain containing 2	LRCH2	0.300393	-0.360473	1.58103
Hypothetical protein FLJ23191	FLJ23191	0.377185	-0.373258	1.68231
UDP-Gal:betaGlcNAc beta 1,4- galactosyltransferase, polypeptide 6	B4GALT6	0.516433	-0.396413	1.88276
SAR1a gene homolog 1 (S. cerevisiae)	SARA1	0.682396	-0.1412	1.76981
Kruppel-like factor 9	KLF9	0.499131	-0.438467	1.91534
Forkhead box O1A (rhabdomyosarcoma)	FOXO1A	0.563944	-0.464133	2.0393
Angiogenin, ribonuclease, RNase A family, 5	RNASE4	0.390637	-0.441175	1.77992
Aldehyde dehydrogenase 1 family, member A1	ALDH1A1	0.533737	-0.588867	2.1774
Downregulated in ovarian cancer 1	DOC1	0.304648	-0.5676	1.83051
Adrenomedullin	ADM	0.950123	-0.733413	3.21214
Synaptic vesicle glycoprotein 2B	SV2B	0.702493	-0.538462	2.36355
Adrenergic, alpha-1B-, receptor	ADRA1B	0.852763	-0.628867	2.79264
Acheron	FLJ11196	0.354996	-0.415226	1.70553
Integrin, beta 1 (fibronectin receptor, beta polypeptide, antigen CD29 includes MDF2, MSK12)	ITGB1	0.38973	-0.364578	1.68682
V-ets erythroblastosis virus E26 oncogene homolog 1 (avian)	ETS1	0.35723	-0.365311	1.65009
Erythrocyte membrane protein band 4.1-like 2	EPB41L2	0.700615	-0.428	2.18649
PALM2-AKAP2 protein	PALM2-AKAP2	0.892776	-0.281267	2.25643
Syntaxin binding protein 6 (amisyn)	STXBP6	0.746333	-0.467689	2.31984
Neuritin 1	NRN1	0.697241	-0.384042	2.11592
Cannabinoid receptor 1 (brain)	CNR1	1.28343	-0.518467	3.48677
Bone morphogenetic protein 2	BMP2	1.14261	-0.399689	2.91258
Serum deprivation response (phosphatidylserine binding protein)	SDPR	1.12993	-0.540328	3.18271
Pyruvate dehydrogenase kinase, isoenzyme 4	PDK4	1.17599	-0.627794	3.49135
Syndecan 2 (heparan sulfate proteoglycan 1, cell surface-associated, fibroglycan)	SDC2	0.603259	-0.403553	2.00947
Mannosidase, alpha, class 1A, member 1	MAN1A1	0.621889	-0.439693	2.08722
Prostaglandin E receptor 2 (subtype EP2), 53kDa	PTGER2	0.840907	-0.561133	2.64275
Zinc finger protein, multitype 2	ZFPM2	0.758491	-0.474431	2.35043
Erythrocyte membrane protein band 4.1-like 3	EPB41L3	0.63277	-0.379556	2.01716
Factor for adipocyte differentiation 158	FAD158	0.594444	-0.281511	1.83522
Discoidin domain receptor family, member 2	DDR2	1.1202	-0.505289	3.08547
Upregulated in colorectal cancer gene 1	UCC1	0.70737	-0.400178	2.15479
Ciliary neurotrophic factor receptor	CNTFR	0.795148	-0.546689	2.53474
Type I transmembrane C-type lectin receptor DCL-1	DCL-1	0.669928	-0.499506	2.24923
Angiotensin II receptor, type 1	AGTR1	1.00897	-0.513489	2.87281
FERM domain containing 4A	FRMD4A	0.717759	-0.446422	2.24106
Nipsnap homolog 3B (C. elegans)	NIPSNAP3B	0.97962	-0.345278	2.50515
N-acetylated alpha-linked acidic dipeptidase 2	NAALAD2	0.825083	-0.49396	2.49501
Mannosyl (beta-1,4-)-glycoprotein beta-1,4-N-acetylglucosaminyltransferase	MGAT3	0.510315	-0.471384	1.97479
TEK tyrosine kinase, endothelial (venous malformations, multiple cutaneous and mucosal)	TEK	0.598296	-0.632815	2.34748
Extracellular matrix protein 2, female organ and adipocyte specific	ECM2	0.979093	-0.973654	3.87111
Dehydrogenase/reductase (SDR family) member 8	DHRS8	0.474775	-0.475759	1.93259
Doublesex and mab-3 related transcription factor 2	DMRT2	1.03889	-1.0593	4.28172
Six transmembrane epithelial antigen of the prostate	STEAP	0.550732	-0.69945	2.37872
Deltex homolog 1 (Drosophila)	DTX1	0.853944	-0.534422	2.61782
Early B-cell factor	EBF	0.889533	-0.573155	2.75621
Laminin, alpha 4	LAMA4	0.858043	-0.742333	3.03222
T-box 15	TBX15	0.668715	-0.714909	2.60923
Necdin homolog (mouse)	NDN	0.691093	-0.448711	2.20351
CUG triplet repeat, RNA binding protein 2	CUGBP2	0.658611	-0.567731	2.33973
Phospholipase C-like 2	PLCL2	0.524709	-0.481633	2.00881
Chromosome 2 open reading frame 32	C2orf32	0.627889	-0.539878	2.24664
Solute carrier family 9 (sodium/hydrogen exchanger), isoform 9	SLC9A9	0.590926	-0.6564	2.37401
CASP8 and FADD-like apoptosis regulator	CFLAR	0.562388	-0.460444	2.0319
Adipose differentiation-related protein	ADFP	0.746502	-0.6598	2.65057
DKFZP564J102 protein	DKFZP564J102	0.777748	-0.527106	2.47059
DKFZP547J0410 protein	SLC1A3	1.10236	-0.709493	3.51093
Putative small membrane protein NID67	NID67	0.965678	-0.634942	3.03274
START domain containing 8	STARD8	0.527648	-0.4712	1.9984
Raft-linking protein	RAFTLIN	0.887148	-0.694889	2.99392
NAD(P)H dehydrogenase, quinone 2	NQO2	0.572426	-0.467422	2.05601
Syndecan binding protein (syntenin)	SDCBP	0.69142	-0.470136	2.23698
Checkpoint suppressor 1	CHES1	0.851315	-0.507422	2.56461
N-myristoyltransferase 2	NMT2	0.960398	-0.377511	2.52785
COBL-like 1	COBLL1	0.802889	-0.551711	2.55726
PDZ domain containing 3	PDZK3	1.23457	-0.695933	3.81189
Reticulon 4	RTN4	0.975111	-0.409458	2.61094
N-acylsphingosine amidohydrolase (acid ceramidase) 1	ASAH1	0.765724	-0.416889	2.26988
Cysteine dioxygenase, type I	CDO1	1.47044	-0.959356	5.38819
ATP-binding cassette, sub-family A (ABC1), member 1	ABCA1	1.06476	-0.728844	3.4668
Quaking homolog, KH domain RNA binding (mouse)	QKI	0.736031	-0.507473	2.36773
Caveolin 2	CAV2	0.825796	-0.670933	2.82202
UDP-glucose pyrophosphorylase 2	UGP2	0.827463	-0.621598	2.7303
I-mfa domain-containing protein	HIC	0.802222	-0.673533	2.78129
Pleckstrin homology domain containing, family C (with FERM domain) member 1	PLEKHC1	1.11613	-0.597467	3.27977
Ras homolog gene family, member Q	RHOQ	0.90817	-0.597833	2.84022
Transmembrane protein 22	TMEM22	1.03872	-0.609267	3.13396
Hypothetical protein FLJ21986	FLJ21986	1.15383	-0.616707	3.41182
Hypothetical protein FLJ22104	FLJ22104	0.906194	-0.615511	2.8713
Integrin beta 1 binding protein 1	ITGB1BP1	0.839193	-0.616689	2.74324
Betaine-homocysteine methyltransferase 2	BHMT2	1.1362	-1.12816	4.80442
Dimethylglycine dehydrogenase	DMGDH	1.00487	-0.952582	3.88376
Hypothetical protein FLJ11000	FLJ11000	0.979574	-0.791156	3.41226
PP1201 protein	PP1201	0.69213	-0.575224	2.4072
All-trans-13,14-dihydroretinol saturase	FLJ20296	1.0768	-1.02209	4.28378
Neuromedin U receptor 1	NMUR1	0.985053	-0.656289	3.11956
GRINL1A complex upstream protein	Gup1	1.09489	-0.894244	3.96998
Tenomodulin	TNMD	1.26749	-1.00291	4.82457
Inter-alpha (globulin) inhibitor H5	ITIH5	0.93646	-0.4816	2.67226
Neuropeptide Y receptor Y5	NPY5R	1.28557	-0.517943	3.49069
Protocadherin 9	PCDH9	1.37191	-0.608289	3.94549
Dedicator of cytokinesis 11	DOCK11	1.1884	-0.537558	3.30799
B-cell scaffold protein with ankyrin repeats 1	BANK1	0.967311	-0.784608	3.36806
LIM domain only 3 (rhombotin-like 2)	LMO3	1.77561	-0.893998	6.36257
Aspartoacylase (aminoacylase 2, Canavan disease)	ASPA	1.12079	-0.744091	3.64238
ATPase, Class I, type 8B, member 4	ATP8B4	0.958389	-0.52228	2.79078
Wingless-type MMTV integration site family, member 11	WNT11	1.03131	-0.643526	3.19284
C1q and tumor necrosis factor related protein 7	C1QTNF7	1.2642	-0.388978	3.14526
Chromosome 14 open reading frame 49	C14orf49	0.861019	-0.403768	2.40292
2,4-dienoyl CoA reductase 1, mitochondrial	DECR1	0.733544	-0.548422	2.4317
NADH dehydrogenase (ubiquinone) Fe-S protein 1, 75kDa (NADH-coenzyme Q reductase)	NDUFS1	0.467185	-0.318889	1.72438
Sarcoglycan, beta (43kDa dystrophin-associated glycoprotein)	SGCB	0.421241	-0.346022	1.70204
Cofilin 2 (muscle)	CFL2	0.34363	-0.635956	1.9719
Glycosyltransferase-like 1	GTDC1	0.497074	-0.464189	1.94701
Hypothetical protein FLJ39370	FLJ39370	0.527167	-0.5886	2.1671
Enoyl Coenzyme A hydratase domain containing 1	ECHDC1	0.566535	-0.398209	1.95172
Praja 1	PJA1	0.309352	-0.390978	1.62488
B-cell receptor-associated protein 29	BCAP29	0.535759	-0.323422	1.81401
Sec23 homolog A (S. cerevisiae)	SEC23A	0.604	-0.344242	1.92952
Melanoma associated gene	D2S448	0.923093	-0.4802	2.64505
Acetyl-Coenzyme A acyltransferase 2 (mitochondrial 3-oxoacyl-Coenzyme A thiolase)	ACAA2	0.785757	-0.425933	2.31609
Phytoceramidase, alkaline	PHCA	0.997574	-0.267356	2.40315
Phospholipase A2, group IVA (cytosolic, calcium-dependent)	PLA2G4A	0.519648	-0.367378	1.84936
BCL2-associated athanogene 4	BAG4	0.758019	-0.326536	2.12072
Intimal thickness-related receptor	ITR	0.718796	-0.381718	2.14431
Phosphodiesterase 4D interacting protein (myomegalin)	PDE4DIP	0.604796	-0.528267	2.19324
Proteoglycan 4	PRG4	2.09815	-1.41396	11.409
NADPH oxidase 4	NOX4	0.780157	-0.70286	2.79533
Cytochrome P450, family 26, subfamily B, polypeptide 1	CYP26B1	1.00701	-0.596728	3.03929
RAS, dexamethasone-induced 1	RASD1	0.724194	-0.753032	2.78413
Fibronectin type III domain containing 4	FNDC4	0.593537	-0.431756	2.03537
Homeo box B7	HOXB7	0.631953	-0.409906	2.05888
T-cell acute lymphocytic leukemia 1	TAL1	0.484992	-0.338836	1.7701
Similar to FLJ43276 protein		0.454907	-0.4082	1.81895
Homeo box B6	HOXB6	0.647593	-0.471153	2.17158
Sodium channel, voltage-gated, type IX, alpha	SCN9A	0.902587	-0.634289	2.90165
Membrane-associated RING-CH protein III	MARCH-III	0.865426	-0.441667	2.47442
Receptor (calcitonin) activity modifying protein 3	RAMP3	0.627294	-0.428156	2.07837
Testis-specific kinase substrate	TSKS	0.338648	-0.248842	1.50263
Glycine receptor, beta	GLRB	0.247828	-0.405224	1.57249
Cytochrome P450, family 4, subfamily B, polypeptide 1	CYP4B1	1.31664	-0.762733	4.22624
ELOVL family member 5, elongation of long chain fatty acids (FEN1/Elo2, SUR4/Elo3-like, yeast)	ELOVL5	0.65704	-0.530067	2.27696
Neuro-oncological ventral antigen 1	NOVA1	0.488846	-0.408178	1.86222
Aquaporin 11	AQP11	0.552426	-0.3496	1.86869
Calsyntenin 2	CLSTN2	0.898741	-0.571867	2.77139
Flavin containing monooxygenase 3	FMO3	0.792424	-0.37941	2.25298
Potassium inwardly-rectifying channel, subfamily J, member 8	KCNJ8	0.665463	-0.3982	2.09023
Hypothetical protein FLJ14213	FLJ14213	0.357352	-0.355467	1.639
DNA-damage-inducible transcript 4-like	DDIT4L	0.633222	-0.246133	1.83955
Sarcoglycan, delta (35kDa dystrophin-associated glycoprotein)	SGCD	0.40688	-0.299989	1.63226
Parathyroid hormone receptor 1	PTHR1	0.961463	-0.319756	2.43044
BMP-binding endothelial regulator precursor protein	BMPER	0.659259	-0.150351	1.75274
G protein-coupled receptor 64	GPR64	0.731463	-0.347756	2.11289
Solute carrier family 22 (extraneuronal monoamine transporter), member 3	SLC22A3	0.925743	-0.525711	2.73484
Hypothetical protein MGC12458	MGC12458	0.399537	-0.276399	1.59763
Hypoxia inducible factor 3, alpha subunit	HIF3A	0.758644	-0.229911	1.9842
Cerebellin 1 precursor	CBLN1	1.60166	-0.296414	3.72717
Regulator of G-protein signaling 17	RGS17	0.753259	-0.198	1.93356
Monoacylglycerol O-acyltransferase 1	MOGAT1	1.01353	-0.149524	2.2393
Hydroxysteroid (11-beta) dehydrogenase 1	HSD11B1	0.706056	-0.988778	3.23739
Natriuretic peptide receptor C/guanylate cyclase C (atrionatriuretic peptide receptor C)	NPR3	1.3451	-0.645413	3.97379
Hypothetical protein FLJ14054	FLJ14054	1.25785	-0.958422	4.64692
Transmembrane, prostate androgen induced RNA	TMEPAI	0.740981	-0.396336	2.19972
Leucine rich repeat neuronal 3	LRRN3	1.0313	-0.445756	2.7838
Rho GTPase activating protein 20	ARHGAP20	0.6915	-0.226637	1.88967
Zinc finger protein 541	ZNF541	0.85063	-0.368356	2.32783
Transmembrane protein 16B	TMEM16B	0.583667	-0.256267	1.78997
Low density lipoprotein-related protein 1B (deleted in tumors)	LRP1B	1.12267	-0.236654	2.56566
Vestibule-1 protein	VEST1	1.09778	-0.084	2.26856
Neuropeptide Y receptor Y1	NPY1R	0.979037	-0.5232	2.83282
ATP-binding cassette, sub-family C (CFTR/MRP), member 6	ABCC6	0.92087	-0.623869	2.91751
Aldehyde dehydrogenase 4 family, member A1	ALDH4A1	0.837948	-0.2575	2.13679
Hypothetical protein FLJ10350	FLJ10350	0.768076	-0.192573	1.94619
H2A histone family, member J	H2AFJ	0.827954	-0.296178	2.1797
Transmembrane 4 superfamily member 15	TM4SF15	0.875759	-0.4417	2.49227
Muscleblind-like 3 (Drosophila)	MBNL3	0.492787	-0.318012	1.75418
Aldolase C, fructose-bisphosphate	ALDOC	0.698407	-0.356022	2.0769
Transferrin	TF	1.17301	-0.271982	2.72262
CG9886-like	GLYCTK	0.842538	-0.305133	2.21556
Chromosome 3 open reading frame 6	C3orf6	0.556028	-0.129895	1.60873
RAR-related orphan receptor B	RORB	0.693722	-0.363156	2.08042
Chromosome 20 open reading frame 39	C20orf39	0.77053	-0.152111	1.89558
S100 calcium binding protein A1	S100A1	0.498111	-0.1796	1.5996
Acyl-Coenzyme A oxidase 1, palmitoyl	ACOX1	0.781278	-0.295616	2.10949
Integrin, alpha 1	PELO	0.834519	-0.267664	2.14679
Cerebellar degeneration-related protein 1, 34kDa	CDR1	1.36071	-0.540569	3.73544
Chordin-like 1	CHRDL1	0.8215	-0.374589	2.29118
Janus kinase 1 (a protein tyrosine kinase)	JAK1	0.372398	-0.344944	1.64415
Transforming, acidic coiled-coil containing protein 1	TACC1	0.54894	-0.352475	1.8679
EH domain binding protein 1	EHBP1	0.636537	-0.341016	1.96912
SH3-domain kinase binding protein 1	SH3KBP1	0.542759	-0.387556	1.90569
Neuron navigator 1	NAV1	0.489193	-0.293851	1.72076
Muscle RAS oncogene homolog	MRAS	0.651397	-0.642889	2.45256
Palmdelphin	PALMD	0.95403	-0.587422	2.91087
Talin 2	TLN2	0.801269	-0.392622	2.28769
Hypothetical protein FLJ38348	FLJ38348	0.798051	-0.538178	2.52491
Protein tyrosine phosphatase-like (proline instead of catalytic arginine), member b	PTPLB	0.931269	-0.45606	2.61594
Hypothetical protein LOC163782	LOC163782	0.468796	-0.335578	1.74639
Proopiomelanocortin (adrenocorticotropin/ beta-lipotropin/ alpha-melanocyte stimulating hormone/ beta-melanocyte stimulating hormone/ beta-endorphin)	POMC	0.652074	-0.335244	1.9825
Retinol dehydrogenase 10 (all-trans)	RDH10	0.855852	-0.417907	2.41791
Phosphodiesterase 8B	PDE8B	0.681278	-0.467111	2.21666
ARG99 protein	ARG99	0.568443	-0.479874	2.06812
Platelet-activating factor acetylhydrolase 2, 40kDa	PAFAH2	0.133043	-0.0532	1.1378
EPH receptor A3	EPHA3	0.341413	-0.111039	1.36836
RAS-like, family 10, member B	RASL10B	0.538667	-0.165111	1.62876
Steroid sulfatase (microsomal), arylsulfatase C, isozyme S	STS	0.637537	-0.338956	1.96768
Matrix metalloproteinase 28	MMP28	0.365013	-0.449603	1.75883
Ubiquitin specific protease 18	USP18	0.146556	-0.244333	1.3112
Transmembrane protein 16D	TMEM16D	0.441593	-0.235067	1.59843
Thyroid peroxidase	TPO	0.533037	-0.318013	1.80381
Prostaglandin I2 (prostacyclin) receptor (IP)	PTGIR	0.525519	-0.177944	1.62841
RAB3C, member RAS oncogene family	RAB3C	0.974896	-0.4138	2.61842
Multiple C2-domains with two transmembrane regions 1	MCTP1	0.324333	-0.486156	1.75381
Sarcoglycan, alpha (50kDa dystrophin-associated glycoprotein)	SGCA	0.45423	-0.0250889	1.39408
PR domain containing 16	PRDM16	0.0698889	-0.244	1.24305
Hypothetical protein FLJ22655	FLJ22655	0.300267	-0.220733	1.43495
Lectin, galactoside-binding, soluble, 1 (galectin 1)	LGALS1	0.64787	-0.1536	1.74288
Collagen, type I, alpha 1	COL1A1	0.328726	0.0166444	1.2415
Collagen, type I, alpha 2	COL1A2	0.337481	-0.334211	1.59294
Matrix metalloproteinase 23B	MMP23B	0.22213	-0.267022	1.40362
Lysyl oxidase-like 1	LOXL1	0.272872	-0.157812	1.34787
Collagen, type V, alpha 1	COL5A1	0.616948	-0.0473556	1.5848
Collagen, type VI, alpha 3	COL6A3	0.545093	-0.254914	1.74111
Collagen, type V, alpha 2	COL5A2	0.641344	-0.374672	2.02233
A disintegrin and metalloproteinase domain 12 (meltrin alpha)	ADAM12	0.562704	-0.202244	1.69931
Chondroitin sulfate proteoglycan 2 (versican)	CSPG2	0.221922	0.0162222	1.15325
Procollagen-proline, 2-oxoglutarate 4-dioxygenase (proline 4-hydroxylase), alpha polypeptide III	P4HA3	0.311463	0.106578	1.15259
A disintegrin-like and metalloprotease (reprolysin type) with thrombospondin type 1 motif, 16	ADAMTS16	0.364963	-0.0504622	1.33369
Branched chain aminotransferase 1, cytosolic	BCAT1	0.822433	-0.312289	2.19576
Ubiquitin carboxyl-terminal esterase L1 (ubiquitin thiolesterase)	UCHL1	0.901074	-0.328501	2.34498
Lysyl oxidase	LOX	0.719111	-0.3546	2.10484
Fibrillin 1 (Marfan syndrome)	FBN1	0.767224	-0.404438	2.25271
Follistatin-like 1	FSTL1	0.782425	-0.383012	2.24301
Sterile alpha motif domain containing 4	SAMD4	0.599148	-0.240444	1.78954
Sushi-repeat-containing protein, X-linked 2	SRPX2	0.507593	-0.531644	2.05514
Twist homolog 2 (Drosophila)	TWIST2	0.597315	-0.487156	2.1206
Family with sequence similarity 43, member B	FAM43B	0.174259	0.0246222	1.10929
Carboxypeptidase X (M14 family)	CPXM	0.315406	0.0810889	1.17635
Insulin-like growth factor binding protein 5	IGFBP5	0.342672	-0.277578	1.53714
RAB3A interacting protein (rabin3)-like 1	RAB3IL1	0.228296	-0.180644	1.32771
Odd-skipped related 2 (Drosophila)	OSR2	0.412237	-0.319189	1.66028
Neuroligin 1	NLGN1	0.553889	-0.104933	1.57879
Fibronectin leucine rich transmembrane protein 2	FLRT2	0.136148	-0.255522	1.31191
Aryl hydrocarbon receptor nuclear translocator-like	ARNTL	0.0937737	0.2168	0.918259
Gremlin 1 homolog, cysteine knot superfamily (Xenopus laevis)	GREM1	0.0232037	-0.197835	1.16557
Dickkopf homolog 2 (Xenopus laevis)	DKK2	0.134616	0.0180711	1.08414
Ecotropic viral integration site 2A	EVI2A	0.398648	-0.0996333	1.41253
Ecotropic viral integration site 2B	EVI2B	0.139889	-0.226111	1.28877
Prostaglandin F receptor (FP)	PTGFR	0.506944	-0.100489	1.52355
Serine (or cysteine) proteinase inhibitor, clade B (ovalbumin), member 9	SERPINB9	0.291722	0.102356	1.14026
UDP-glucose ceramide glucosyltransferase	UGCG	0.259093	-0.0827111	1.26734
Tumor necrosis factor (ligand) superfamily, member 14	TNFSF14	0.555907	-0.0156	1.48608
Tumor necrosis factor (TNF superfamily, member 2)	TNF	0.244444	0.0798667	1.12084
V-rel reticuloendotheliosis viral oncogene homolog (avian)	REL	0.0437407	0.223689	0.882735
Zinc finger protein 331	ZNF331	0.293792	0.133128	1.1178
Cryptochrome 1 (photolyase-like)	CRY1	-0.192481	-0.0205333	0.887643
Nuclear factor of activated T-cells, cytoplasmic, calcineurin-dependent 2	NFATC2	0.0165185	-0.0962667	1.08131
Chromosome 10 open reading frame 45	C10orf45	0.188222	0.0171244	1.12591
Nuclear receptor coactivator 7	NCOA7	0.0513593	0.0966444	0.969098
Kruppel-like factor 10	KLF10	-0.113296	-0.166	1.03721
Nuclear factor of kappa light polypeptide gene enhancer in B-cells inhibitor, zeta	NFKBIZ	0.0223889	-0.0982667	1.08723
Ubiquitin-conjugating enzyme E2E 1 (UBC4/5 homolog, yeast)	UBE2E1	0.0497037	-0.00291556	1.03715
Zinc finger, CCHC domain containing 2	ZCCHC2	-0.260444	-0.206378	0.963217
CD69 antigen (p60, early T-cell activation antigen)	CD69	-0.000703704	-0.0940222	1.06682
Prostaglandin-endoperoxide synthase 2 (prostaglandin G/H synthase and cyclooxygenase)	PTGS2	0.0684907	0.179656	0.92584
Immediate early response 2	IER2	-0.239519	-0.0137978	0.855168
Early growth response 1	EGR1	-0.147718	-0.0325289	0.923261
Nuclear receptor subfamily 4, group A, member 1	NR4A1	0.0818922	-0.038963	1.08738
Hypothetical protein LOC284454	LOC284454	0.024948	-0.110059	1.0981
Cyclin-dependent kinase inhibitor 1A (p21, Cip1)	CDKN1A	0.460537	-0.187802	1.56736
Growth arrest and DNA-damage-inducible, beta	GADD45B	0.331685	-0.389333	1.64835
Suppressor of cytokine signaling 2	SOCS2	0.378148	-0.229156	1.52341
Tumor protein p53 inducible nuclear protein 2	TP53INP2	0.214178	-0.0454765	1.19719
FBJ murine osteosarcoma viral oncogene homolog B	FOSB	0.468267	-0.272894	1.67152
Dual specificity phosphatase 1	DUSP1	0.428647	-0.411197	1.78986
V-fos FBJ murine osteosarcoma viral oncogene homolog	FOS	0.74716	-0.452304	2.29654
Zinc finger protein 36, C3H type, homolog (mouse)	ZFP36	0.517148	-0.33708	1.80779
Kruppel-like factor 2 (lung)	KLF2	0.540295	-0.464356	2.00646
BTG family, member 2	BTG2	0.51787	-0.0438022	1.47598
Activating transcription factor 3	ATF3	-0.0210288	-0.225011	1.15187
Cysteine-rich, angiogenic inducer, 61	CYR61	-0.0279901	-0.224357	1.14581
A disintegrin-like and metalloprotease (reprolysin type) with thrombospondin type 1 motif, 1	ADAMTS1	0.231476	-0.18494	1.33461
Tribbles homolog 1 (Drosophila)	TRIB1	0.0662037	-0.278833	1.27018
Myeloid cell leukemia sequence 1 (BCL2-related)	MCL1	0.153167	-0.169899	1.25099
AXIN1 up-regulated 1	AXUD1	0.175907	-0.244521	1.33832
SNF1-like kinase	SNF1LK	-0.133	-0.0287333	0.930278
Solute carrier family 31 (copper transporters), member 2	SLC31A2	0.354389	-0.30966	1.58452
Proteoglycan 1, secretory granule	PRG1	0.454803	-0.407222	1.81759
Matrix metalloproteinase 19	MMP19	0.588222	-0.188528	1.71327
Epithelial membrane protein 1	EMP1	0.55342	-0.37727	1.90619
Hypothetical protein MGC14376	MGC14376	0.544889	-0.684822	2.3452
SRY (sex determining region Y)-box 17	SOX17	0.34171	-0.335111	1.59861
Bradykinin receptor B1	BDKRB1	0.0942593	0.1593	0.955918
Bradykinin receptor B2	BDKRB2	-0.0534259	-0.123739	1.04994
Tumor necrosis factor, alpha-induced protein 6	TNFAIP6	0.254278	-0.287556	1.45582
Interleukin 1 receptor, type II	IL1R2	0.207241	-0.0976407	1.23532
Formyl peptide receptor 1	FPR1	0.261759	-0.210356	1.38714
Lymphocyte antigen 96	LY96	0.231414	-0.223933	1.37111
Secretory protein LOC284013	LOC284013	0.351352	-0.117489	1.384
Lysozyme (renal amyloidosis)	LYZ	0.491889	0.134844	1.2808
Snail homolog 1 (Drosophila)	SNAI1	0.144574	-0.175119	1.24806
BCL2-related protein A1	BCL2A1	0.261981	0.280422	0.987299
Triggering receptor expressed on myeloid cells 1	TREM1	0.54913	0.0121867	1.45089
Chemokine (C-C motif) ligand 2	CCL2	0.295455	-0.363435	1.57887
Nuclear receptor subfamily 4, group A, member 3	NR4A3	0.102685	0.156351	0.963485
Hyaluronan synthase 2	HAS2	0.418574	-0.219733	1.5565
V-abl Abelson murine leukemia viral oncogene homolog 2 (arg, Abelson-related gene)	ABL2	0.344037	0.0204556	1.25143
A disintegrin-like and metalloprotease (reprolysin type) with thrombospondin type 1 motif, 4	ADAMTS4	0.693611	-0.133664	1.77433
Ring finger protein 122	RNF122	0.0245	-0.0102618	1.02439
Nuclear receptor subfamily 4, group A, member 2	NR4A2	0.377056	0.0331556	1.26918
Oncostatin M	OSM	0.537944	0.176222	1.28496
Cholesterol 25-hydroxylase	CH25H	0.384185	-0.243467	1.54505
Selectin E (endothelial adhesion molecule 1)	SELE	0.748283	0.0864768	1.58206
CD83 antigen (activated B lymphocytes, immunoglobulin superfamily)	CD83	0.351922	0.0811111	1.20649
Intercellular adhesion molecule 1 (CD54), human rhinovirus receptor	ICAM1	0.577241	0.0352222	1.45601
Pim-1 oncogene	PIM1	0.719504	-0.101067	1.7661
Fibroblast growth factor 18	FGF18	0.87776	-0.0874054	1.95229
Diphtheria toxin receptor (heparin-binding epidermal growth factor-like growth factor)	DTR	0.431889	-0.108656	1.45452
Interleukin 6 (interferon, beta 2)	IL6	0.943259	-0.275633	2.32768
Regulator of G-protein signalling 16	RGS16	0.357918	-0.0771667	1.35199
Jun B proto-oncogene	JUNB	0.347009	-0.180921	1.44186
Suppressor of cytokine signaling 3	SOCS3	0.545936	-0.268956	1.75917
Solute carrier family 2 (facilitated glucose transporter), member 3	SLC2A14	0.228439	-0.0620835	1.22308
Solute carrier family 2 (facilitated glucose transporter), member 3	SLC2A14	0.286433	0.149842	1.0993
G protein-coupled receptor, family C, group 5, member A	GPCR5A	0.513778	0.0592489	1.37034
Nuclear factor, interleukin 3 regulated	NFIL3	0.439519	-0.0984611	1.45194
Pre-B-cell colony enhancing factor 1	PBEF1	0.423028	-0.11321	1.45019
Interleukin 8	IL8	0.195496	0.0766467	1.08587
Defensin, alpha 3, neutrophil-specific	DEFA3	0.890553	0.0336022	1.81121
Vanin 2	VNN2	0.533505	0.220622	1.24219
Prokineticin 2	PROK2	0.83963	0.358131	1.39619
S100 calcium binding protein A12 (calgranulin C)	S100A12	0.475463	0.101345	1.29605
C-type (calcium dependent, carbohydrate-recognition domain) lectin, superfamily member 8	CLECSF8	0.787622	-0.155012	1.92203
Collagen, type XII, alpha 1	COL12A1	0.399148	-0.371637	1.7062
GATA binding protein 6	GATA6	-0.045537	-0.322202	1.21139
Thrombomodulin	THBD	0.38057	-0.305061	1.60841
Nephroblastoma overexpressed gene	NOV	0.302928	-0.158702	1.3771
CAMP responsive element binding protein 5	CREB5	0.299259	-0.169378	1.3838
Nuclear factor of activated T-cells, cytoplasmic, calcineurin-dependent 1	NFATC1	0.163148	0.0613111	1.07314
Vasorin	LOC114990	0.107667	-0.0966867	1.15217
Hypermethylated in cancer 1	HIC1	0.203823	-0.109007	1.24214
Cathepsin G	CTSG	0.876593	-0.179669	2.07954
Histidine decarboxylase	HDC	0.479622	-0.486289	1.9533
Membrane-spanning 4-domains, subfamily A, member 2 (Fc fragment of IgE, high affinity I, receptor for; beta polypeptide)	MS4A2	0.15286	-0.326043	1.39368
Carboxypeptidase A3 (mast cell)	CPA3	0.539418	-0.146365	1.60857
Hypothetical gene supported by AK122631; BC071785	LOC440712	0.54837	-0.144267	1.61624
CD79B antigen (immunoglobulin-associated beta)	CD79B	0.214891	0.0160272	1.14779
Protocadherin beta 4	PCDHB4	0.170974	-0.0284317	1.14823
Allograft inflammatory factor 1	AIF1	0.389741	-0.165267	1.46918
Cytochrome b-245, beta polypeptide (chronic granulomatous disease)	CYBB	0.395111	-0.114873	1.42403
Interleukin 10 receptor, alpha	IL10RA	0.315056	-0.2126	1.44158
Integrin, beta 2 (antigen CD18 (p95), lymphocyte function-associated antigen 1; macrophage antigen 1 (mac-1) beta subunit)	ITGB2	0.0184815	-0.310578	1.25619
Solute carrier family 7 (cationic amino acid transporter, y+ system), member 7	SLC7A7	0.155685	-0.185667	1.26694
Centaurin, alpha 2	CENTA2	0.447962	-0.209189	1.57696
CD53 antigen	CD53	0.0324815	-0.247778	1.21441
Cathepsin S	CTSS	0.24013	-0.327942	1.48254
FYN binding protein (FYB-120/130)	FYB	-0.181389	-0.123931	0.960956
Epstein-Barr virus induced gene 2 (lymphocyte-specific G protein-coupled receptor)	EBI2	0.494204	-0.129165	1.54047
Adenylate cyclase 7	ADCY7	0.273631	-0.410276	1.60648
Neutrophil cytosolic factor 2 (65kDa, chronic granulomatous disease, autosomal 2)	NCF2	0.432222	-0.611422	2.06143
Complement component 1, q subcomponent, gamma polypeptide	C1QG	0.280606	-0.314431	1.51051
CD14 antigen	CD14	0.189915	-0.264467	1.3702
Arachidonate 5-lipoxygenase-activating protein	ALOX5AP	0.26612	-0.217728	1.39847
Pleckstrin homology, Sec7 and coiled-coil domains 4	PSCD4	0.274649	-0.239149	1.4278
Hypothetical protein FLJ23467	FLJ23467	0.268359	-0.219536	1.4024
Complement component 3a receptor 1	C3AR1	0.489019	-0.163644	1.57207
Pleckstrin	PLEK	0.759648	-0.480578	2.36236
Chromosome 1 open reading frame 38	C1orf38	0.437519	-0.397211	1.78352
Fc fragment of IgG, low affinity IIb, receptor for (CD32)	FCGR2B	0.789667	-0.965787	3.37632
Membrane-spanning 4-domains, subfamily A, member 4	MS4A4A	0.857873	-0.810267	3.17805
Membrane-spanning 4-domains, subfamily A, member 6A	MS4A6A	0.639836	-0.344374	1.97823
Platelet-activating factor receptor	PTAFR	0.597862	-0.2526	1.80308
Dipeptidase 2	DPEP2	0.5033	-0.2142	1.64433
Hepatitis A virus cellular receptor 2	HAVCR2	0.652505	-0.227845	1.84082
Homeo box B4	HOXB4	0.332089	0.0593111	1.20813
Tumor necrosis factor (ligand) superfamily, member 13b	TNFSF13B	0.462907	-0.0271689	1.40452
Protein tyrosine phosphatase, receptor type, C	PTPRC	0.26263	0.0242444	1.17967
Rho GTPase activating protein 9	ARHGAP9	0.117333	0.0517333	1.04652
Interferon regulatory factor 5	IRF5	0.140713	-0.106164	1.18664
CD1C antigen, c polypeptide	CD1C	0.253426	0.0284222	1.16878
Hypothetical protein MGC24133	MGC24133	0.24453	-0.192644	1.35395
Mitogen-activated protein kinase kinase kinase 8	MAP3K8	0.411201	-0.442368	1.80697
Heat shock 70kDa protein 6 (HSP70B')	HSPA6	0.602685	-0.456844	2.08425
Ficolin (collagen/fibrinogen domain containing) 1	FCN1	0.832078	0.0831499	1.68054
Hexokinase 3 (white cell)	HK3	0.717477	-0.0343307	1.6839
Hemopoietic cell kinase	HCK	0.548966	0.0279756	1.43494
Neutrophil cytosolic factor 1 (47kDa, chronic granulomatous disease, autosomal 1)	NCF1	0.571875	0.0296889	1.45618
Docking protein 2, 56kDa	DOK2	0.790614	-0.0855056	1.83543
Hypothetical protein LOC257106	LOC257106	0.40088	0.0738	1.25447
Formin-like 1	FMNL1	0.40613	-0.049	1.37091
Dedicator of cytokinesis 2	DOCK2	0.186033	-0.1946	1.30191
UNC-112 related protein 2	URP2	0.230248	-0.186956	1.33534
Death-associated protein kinase 1	DAPK1	0.676111	-0.1926	1.82603
Lysosomal associated multispanning membrane protein 5	LAPTM5	0.400495	-0.231389	1.54959
Lymphocyte adaptor protein	LNK	0.604296	-0.222956	1.7743
Carboxypeptidase, vitellogenic-like	CPVL	0.557759	-0.221467	1.71621
Chemokine (C-C motif) receptor 1	CCR1	0.685056	-0.101956	1.7255
CD33 antigen (gp67)	CD33	0.734567	-0.174547	1.87789
Fc fragment of IgG, low affinity IIa, receptor for (CD32)	FCGR2A	0.652685	-0.287014	1.91813
CD28 antigen (Tp44)	CD28	0.885037	-0.220933	2.15244
Leucine-rich repeat LGI family, member 2	LGI2	0.897093	-0.352467	2.37769
Heme oxygenase (decycling) 1	HMOX1	1.08787	-0.35728	2.72291
N-acetylneuraminate pyruvate lyase (dihydrodipicolinate synthase)	NPL	0.759019	-0.0954	1.80803
Histamine receptor H1	HRH1	0.645522	-0.180644	1.77297
Liver and lymph node sinusoidal endothelial cell C-type lectin	LSECtin	0.842259	-0.35482	2.29275
T-cell immunoglobulin and mucin domain containing 4	TIMD4	1.156	0.0558156	2.14382
Sialyltransferase 9 (CMP-NeuAc:lactosylceramide alpha-2,3-sialyltransferase; GM3 synthase)	SIAT9	0.28697	-0.165489	1.36837
Complement component 1, r subcomponent	C1R	0.216993	-0.267704	1.39929
Complement component 1, s subcomponent	C1S	0.203509	-0.435381	1.55713
Fibulin 1	FBLN1	0.274771	-0.215682	1.40489
Glycoprotein (transmembrane) nmb	GPNMB	0.360187	-0.179431	1.45359
Connective tissue growth factor	CTGF	-0.190528	-0.174833	0.98918
Olfactomedin-like 3	OLFML3	0.0192315	-0.2947	1.24309
Hypothetical protein DKFZp434B044	DKFZP434B044	-0.146907	-0.233507	1.06186
Phospholipid transfer protein	PLTP	0.688926	-0.450809	2.20341
Procollagen C-endopeptidase enhancer	PCOLCE	0.321178	-0.207556	1.44266
Growth arrest-specific 7	GAS7	0.2321	-0.149622	1.3029
Family with sequence similarity 20, member A	FAM20A	0.088	-0.101116	1.14006
Glutamate receptor, ionotropic, delta 1	GRID1	0.0945741	-0.216289	1.24045
Angiopoietin-like 1	ANGPTL1	0.654944	-0.624131	2.42683
Cathepsin K (pycnodysostosis)	CTSK	0.0897304	-0.386089	1.39071
Lumican	LUM	0.0107136	-0.512132	1.43679
Osteoglycin (osteoinductive factor, mimecan)	OGN	0.00495267	-0.76782	1.70855
Growth differentiation factor 10	GDF10	0.534428	-0.661291	2.29059
Microfibrillar-associated protein 4	MFAP4	0.348019	-0.472207	1.76568
Reversion-inducing-cysteine-rich protein with kazal motifs	RECK	0.153193	-0.640222	1.73317
Platelet-derived growth factor receptor-like	PDGFRL	0.150333	-0.573704	1.6518
Protease inhibitor 16	PI16	0.309074	-0.628822	1.91573
Complement factor H-related 1	CFHL1	0.237741	-0.4584	1.62016
Complement factor H	CFH	0.345481	-0.60363	1.93068
Complement factor H-related 3	CFHL3	0.380259	-0.505222	1.84738
Potassium voltage-gated channel, Shal-related subfamily, member 2	KCND2	0.646667	-0.6398	2.4393
ATP-binding cassette, sub-family A (ABC1), member 6	ABCA6	0.397352	-0.541489	1.91699
Interleukin 17D	IL17D	0.602204	-0.303356	1.87327
Hypothetical protein FLJ14167	FLJ14167	0.274019	-0.4458	1.64697
Dermatopontin	DPT	0.628547	-0.607656	2.35578
Cartilage intermediate layer protein, nucleotide pyrophosphohydrolase	CILP	0.552593	-0.83373	2.61412
Ribonuclease, RNase A family, 1 (pancreatic)	RNASE1	0.428778	-0.780689	2.31252
Extracellular link domain containing 1	XLKD1	0.74165	-0.803169	2.91767
Xg blood group (pseudoautosomal boundary-divided on the X chromosome)	XG	0.748771	-0.792083	2.90967
Prostaglandin I2 (prostacyclin) synthase	PTGIS	0.407722	-0.654022	2.08745
Glutamine-fructose-6-phosphate transaminase 2	GFPT2	0.29437	-0.547467	1.79233
Microfibrillar associated protein 5	MFAP5	0.522944	-1.17336	3.24069
Fibulin 2	FBLN2	0.656115	-0.621056	2.42363
CD164 sialomucin-like 1	CD164L1	0.345088	-0.602489	1.92863
Collagen, type VI, alpha 2	COL6A2	0.633435	-0.580233	2.31927
Low density lipoprotein-related protein 1 (alpha-2-macroglobulin receptor)	LRP1	0.698278	-0.571778	2.41171
Steroid sensitive gene 1	URB	0.829565	-0.659597	2.80726
Brain specific protein	CGI-38	0.55037	-0.598404	2.21726
Chemokine orphan receptor 1	CMKOR1	1.06139	-1.04264	4.2991
HtrA serine peptidase 3	HTRA3	0.643454	-0.479939	2.17859
Zinc finger protein 423	ZNF423	0.65163	-0.1678	1.76471
A disintegrin-like and metalloprotease (reprolysin type) with thrombospondin type 1 motif, 2	ADAMTS2	0.720333	-0.404562	2.18086
Reticulocalbin 3, EF-hand calcium binding domain	RCN3	0.491333	-0.374404	1.82227
Cell adhesion molecule-related/down-regulated by oncogenes	CDON	0.322278	-0.333378	1.57533
Mannosidase, alpha, class 1C, member 1	MAN1C1	0.416293	-0.253207	1.59052
Collectin sub-family member 12	COLEC12	0.451348	-0.501244	1.93535
Chemokine (C-C motif) receptor-like 1	CCRL1	0.736278	-0.547133	2.43414
Family with sequence similarity 26, member B	FAM26B	0.277222	-0.335044	1.52866
Hypothetical protein MGC45780	MGC45780	0.364926	-0.458533	1.76964
Ankyrin 2, neuronal	ANK2	0.683222	-0.164109	1.79917
CDC42 effector protein (Rho GTPase binding) 2	CDC42EP2	0.561019	-0.258911	1.76532
Msh homeo box homolog 1 (Drosophila)	MSX1	0.64787	-0.501867	2.21873
Meteorin, glial cell differentiation regulator-like	METRNL	0.544916	-0.301211	1.79767
Coagulation factor XIII, A1 polypeptide	F13A1	0.612559	-0.512915	2.18173
Macrophage receptor with collagenous structure	MARCO	0.522426	-0.821511	2.53843
Chemokine (C-C motif) ligand 18 (pulmonary and activation-regulated)	CCL18	0.223185	-0.659329	1.84359
Properdin P factor, complement	PFC	0.5998	-0.388467	1.9838
Leukocyte immunoglobulin-like receptor, subfamily B (with TM and ITIM domains), member 6	LILRB3	0.502667	-0.50692	2.01333
Chemokine (C-C motif) ligand 13	CCL13	0.844648	-0.620523	2.76096
Hypothetical protein FLJ14834	FLJ14834	0.497304	-0.443327	1.91937
Cold autoinflammatory syndrome 1	CIAS1	0.411519	-0.373298	1.72287
Fibroblast activation protein, alpha	FAP	-0.242093	-0.254167	1.0084
Basic helix-loop-helix domain containing, class B, 5	BHLHB5	0.15563	-0.00512222	1.11787
Latent transforming growth factor beta binding protein 1	LTBP1	0.178093	-0.0742889	1.19117
Secreted frizzled-related protein 2	SFRP2	0.205085	-0.361666	1.48118
Thrombospondin 2	THBS2	0.00880556	-0.348321	1.28087
Collagen triple helix repeat containing 1	CTHRC1	0.586463	-0.334067	1.89281
Tyrosylprotein sulfotransferase 1	TPST1	0.209352	-0.133511	1.26827
Collagen, type III, alpha 1 (Ehlers-Danlos syndrome type IV, autosomal dominant)	COL3A1	0.462224	-0.317657	1.71699
Doublecortin and CaM kinase-like 1	DCAMKL1	0.156214	-0.288489	1.36103
Basonuclin 2	BNC2	0.303917	-0.236026	1.45391
Elastin microfibril interfacer 2	EMILIN2	0.297276	-0.351032	1.56733
Leucine rich repeat containing 17	LRRC17	0.0616667	-0.0696889	1.09532
Deafness, autosomal dominant 5	DFNA5	-0.0665741	-0.131489	1.04602
Receptor tyrosine kinase-like orphan receptor 1	ROR1	-0.302407	-0.109089	0.874592
Docking protein 5-like	DOK5L	-0.506222	-0.327222	0.883315
Similar to Peptidylprolyl isomerase A, isoform 1		-0.292863	0.0670644	0.779204
Ras association (RalGDS/AF-6) domain family 2	RASSF2	0.0692778	-0.347956	1.33536
Phosphoprotein associated with glycosphingolipid-enriched microdomains	PAG	0.0397862	-0.190408	1.17299
Dapper homolog 1, antagonist of beta-catenin (xenopus)	DACT1	0.284102	-0.150198	1.35125
KIAA1913	KIAA1913	-0.139491	0.0151778	0.898339
Collagen, type XIV, alpha 1 (undulin)	COL14A1	0.0272743	-0.12285	1.10967
Paired related homeobox 2	PRRX2	-0.0517222	-0.0032	0.966926
Adlican	DKFZp564I1922	-0.202019	0.0768	0.824266
Secreted frizzled-related protein 4	SFRP4	0.0153519	-0.400156	1.33377
Gremlin 2 homolog, cysteine knot superfamily (Xenopus laevis)	GREM2	-0.336841	0.184044	0.696944
Adducin 3 (gamma)	ADD3	0.188907	-0.215244	1.32331
Hypothetical protein LOC284018	LOC284018	0.414074	-0.274133	1.61128
Fibronectin type III domain containing 5	FNDC5	0.452526	-0.216578	1.59008
Endothelial differentiation, lysophosphatidic acid G-protein-coupled receptor, 2	EDG2	0.235907	-0.191822	1.34512
FAT tumor suppressor homolog 4 (Drosophila)	FAT4	0.132296	-0.329133	1.37691
Chondroitin sulfate synthase 3	CSS3	0.40963	-0.251356	1.58116
Hemicentin	FIBL-6	0.325815	-0.199444	1.43919
C1q and tumor necrosis factor related protein 3	C1QTNF3	0.23363	-0.113326	1.27187
Tumor necrosis factor, alpha-induced protein 2	TNFAIP2	0.270746	-0.263857	1.44854
Slit homolog 2 (Drosophila)	SLIT2	-0.091463	-0.245378	1.11258
SPARC related modular calcium binding 2	SMOC2	0.145592	-0.0721449	1.16291
Carboxypeptidase X (M14 family), member 2	CPXM2	-0.0274321	-0.275485	1.1876
C-fos induced growth factor (vascular endothelial growth factor D)	FIGF	0.182938	-0.345564	1.44243
Insulin-like growth factor 1 (somatomedin C)	IGF1	0.622884	-0.388323	2.0156
Core-binding factor, runt domain, alpha subunit 2; translocated to, 1; cyclin D-related	CBFA2T1	0.186704	-0.240212	1.34436
Pleiomorphic adenoma gene-like 1	PLAGL1	0.235963	-0.202059	1.35475
Zinc finger homeodomain 4	ZFHX4	0.265389	-0.505978	1.70689
Transcription factor 7-like 2 (T-cell specific, HMG-box)	TCF7L2	0.107994	-0.0721289	1.13298
Spondin 1, extracellular matrix protein	SPON1	0.406981	-0.260487	1.58828
Kruppel-like factor 8	KLF8	0.38887	-0.395356	1.72217
Chromosome 16 open reading frame 30	C16orf30	0.332068	-0.174156	1.42033
Chemokine-like receptor 1	CMKLR1	0.586289	-0.198699	1.72308
GDNF family receptor alpha 2	GFRA2	0.854123	-0.145931	2.00008
Toll-like receptor 4	TLR4	0.741706	-0.298468	2.05647
Ras association (RalGDS/AF-6) domain family 4	RASSF4	0.782371	-0.322678	2.15106
Titin	TTN	1.11163	-0.252148	2.57358
Killer cell lectin-like receptor subfamily G, member 1	KLRG1	0.568537	-0.270489	1.78884
Filamin A interacting protein 1	FILIP1	0.798648	-0.27007	2.09757
Homeodomain interacting protein kinase 3	HIPK3	0.441659	0.0103644	1.34844
Glycoprotein, alpha-galactosyltransferase 1	GGTA1	0.135305	-0.0351088	1.12538
Fibrinogen-like 2	FGL2	0.32237	-0.350826	1.5946
RAS guanyl releasing protein 3 (calcium and DAG-regulated)	RASGRP3	0.142704	-0.185195	1.25518
Fc fragment of IgG, low affinity IIIb, receptor for (CD16)	FCGR3A	-0.13963	-0.146689	1.00491
Chemokine (C-C motif) ligand 4	CCL4	0.126815	-0.248978	1.29755
Chemokine (C-C motif) ligand 3-like, centromeric	MGC12815	0.409596	-0.281089	1.61405
Galactokinase 2	FGF7	0.314551	-0.246128	1.47496
Chromosome X open reading frame 21	CXorf21	0.190255	-0.0831778	1.20868
Prostaglandin D2 receptor (DP)	PTGDR	0.595356	0.127956	1.38262
Natural killer cell group 7 sequence	NKG7	0.510907	-0.034516	1.45945
Endothelial differentiation, G-protein-coupled receptor 6	EDG6	0.509122	0.00292444	1.4203
Interleukin 18 receptor 1	IL18R1	0.414907	-0.153178	1.48255
Major histocompatibility complex, class II, DR beta 4	HLA-DRB1	0.320296	-0.0626096	1.30397
Elastin (supravalvular aortic stenosis, Williams-Beuren syndrome)	ELN	0.616185	-0.100733	1.64367
Glycoprotein A repetitions predominant	GARP	0.648833	-0.227911	1.83623
C1q and tumor necrosis factor related protein 5	C1QTNF5	0.630426	-0.224711	1.80893
Granzyme B (granzyme 2, cytotoxic T-lymphocyte-associated serine esterase 1)	GZMB	0.702963	-0.227444	1.90581
Complement component 1, q subcomponent, receptor 1	C1QR1	0.647389	-0.0906049	1.66785
Folate receptor 2 (fetal)	FOLR2	0.695535	-0.202875	1.86401
Integrin, alpha M (complement component receptor 3, alpha; also known as CD11b (p170), macrophage antigen alpha polypeptide)	ITGAM	0.648639	-0.0705556	1.64626
CD163 antigen	CD163	0.918591	-0.202818	2.17559
C-type (calcium dependent, carbohydrate-recognition domain) lectin, superfamily member 14 (macrophage-derived)	CLECSF14	0.829759	-0.247289	2.10972
Leucine rich repeat containing 25	LRRC25	0.855667	-0.0979669	1.93674
Macrophage expressed gene 1	MPEG1	0.80524	0.205749	1.51518
5-hydroxytryptamine (serotonin) receptor 2B	HTR2B	0.902274	-0.341415	2.36803
Membrane-associated RING-CH protein I	MARCH-I	0.613888	-0.067807	1.60402
Regulator of G-protein signaling 18	RGS18	0.418437	-0.0851506	1.41773
Gardner-Rasheed feline sarcoma viral (v-fgr) oncogene homolog	FGR	0.437	-0.0771341	1.42814
Membrane-spanning 4-domains, subfamily A, member 7	MS4A7	0.538979	0.00711111	1.4458
MHC class II transactivator	MHC2TA	0.0956944	-0.00721778	1.07394
SLAM family member 8	SLAMF8	0.294519	0.0504178	1.18435
Flavin containing monooxygenase 1	FMO1	0.228033	0.33384	0.929285
Hepatocellular carcinoma-associated antigen 112	HCA112	0.553407	0.263378	1.22267
LR8 protein	LR8	0.290148	0.0824222	1.15487
Slit homolog 3 (Drosophila)	SLIT3	0.440444	0.00442222	1.35287
Chromosome X open reading frame 36	CXorf36	0.657722	-0.171667	1.77693
Plexin domain containing 1	PLXDC1	-0.156163	0.0928933	0.841446
Kinase insert domain receptor (a type III receptor tyrosine kinase)	KDR	0.467278	-0.136911	1.52012
Ficolin (collagen/fibrinogen domain containing) 3 (Hakata antigen)	FCN3	0.939481	-0.0391333	1.97057
CD34 antigen	CD34	0.819619	-0.00416	1.77004
Gap junction protein, alpha 4, 37kDa (connexin 37)	GJA4	0.860778	-0.205933	2.09465
Cytochrome c oxidase subunit IV isoform 2 (lung)	COX4I2	0.765605	-0.117191	1.84394
Arginine vasopressin receptor 2 (nephrogenic diabetes insipidus)	AVPR2	0.74213	0.0370506	1.63023
Scavenger receptor class F, member 1	SCARF1	0.641981	-0.0706222	1.63876
G protein-coupled receptor 116	GPR116	0.550972	-0.154267	1.63041
DKFZP564O0823 protein	DKFZP564O0823	0.65163	-0.143822	1.73562
Potassium voltage-gated channel, shaker-related subfamily, beta member 1	KCNAB1	0.980203	-0.209465	2.281
Endothelial cell adhesion molecule	ESAM	0.667741	-0.207964	1.8349
Sodium channel, voltage-gated, type IV, alpha	SCN4A	1.10506	-0.5096	3.06238
Hypothetical protein DKFZp779M0652	DKFZp779M0652	1.27143	-0.327933	3.03009
Tumor necrosis factor receptor superfamily, member 4	TNFRSF4	0.530356	-0.142844	1.59461
Family with sequence similarity 49, member A	FAM49A	0.363426	-0.411356	1.71093
Cadherin-like 23	CDH23	0.644926	-0.309222	1.93744
MAWD binding protein	MAWBP	0.631426	-0.310267	1.92078
CLST 11240 protein	CLST11240	0.637633	-0.377302	2.02081
Similar to RIKEN cDNA A730055C05 gene	LOC388335	0.601352	-0.191356	1.73232
Somatostatin receptor 2	SSTR2	0.415074	-0.249667	1.58528
ATP-binding cassette, sub-family C (CFTR/MRP), member 9	ABCC9	0.435179	-0.450107	1.84713
Myc target 1	MYCT1	0.550444	-0.115467	1.58657
Chromosome 6 open reading frame 189	C6orf189	0.505567	-0.234089	1.66978
Early B-cell factor 3	DKFZp667B0210	0.703407	-0.326443	2.04181
Similar to RIKEN cDNA 2600017H02	LOC92162	0.456741	-0.245556	1.62709
Ectonucleoside triphosphate diphosphohydrolase 3	ENTPD3	0.455477	-0.151894	1.52348
Hypothetical protein LOC284033	LOC284033	0.540315	-0.236081	1.71285
Deiodinase, iodothyronine, type III	DIO3	0.537037	-0.160393	1.62161
Similar to RIKEN cDNA 1110018M03	LOC387758	0.336444	0.0377067	1.23007
Usher syndrome 1C binding protein 1	USHBP1	0.669669	-0.398794	2.0972
Natural cytotoxicity triggering receptor 1	NCR1	0.0269444	-0.154709	1.13418
Tenascin XB	TNXB	0.476778	-0.0166795	1.40781
Notch homolog 4 (Drosophila)	NOTCH4	0.334111	-0.1282	1.37775
A disintegrin and metalloproteinase domain 33	ADAM33	0.233681	-0.0175235	1.1902
Hypothetical protein MGC39325	MGC39325	0.169833	0.0507669	1.08603
Cadherin 13, H-cadherin (heart)	CDH13	0.402463	-0.255969	1.57837
Membrane metallo-endopeptidase (neutral endopeptidase, enkephalinase, CALLA, CD10)	MME	0.456509	-0.270707	1.65544
BMX non-receptor tyrosine kinase	BMX	0.306327	-0.369684	1.59772
EGF-containing fibulin-like extracellular matrix protein 1	EFEMP1	0.347093	-0.394601	1.67214
Microphthalmia-associated transcription factor	MITF	0.315278	-0.459654	1.71111
Sushi-repeat-containing protein, X-linked	SRPX	0.355897	-0.492333	1.80029
Hypothetical protein FLJ20701	FLJ20701	0.29727	-0.467933	1.69961
V-maf musculoaponeurotic fibrosarcoma oncogene homolog B (avian)	MAFB	0.15343	-0.329111	1.3972
A disintegrin-like and metalloprotease (reprolysin type) with thrombospondin type 1 motif, 5 (aggrecanase-2)	ADAMTS5	0.169667	-0.250498	1.33808
Down syndrome critical region gene 1-like 1	DSCR1L1	0.186167	-0.366733	1.46703
Myosin IB	MYO1B	-0.0515185	-0.273489	1.16633
Protein tyrosine phosphatase, non-receptor type 11 (Noonan syndrome 1)	PTPN11	0.188357	-0.385275	1.48827
Sterile alpha motif and leucine zipper containing kinase AZK	ZAK	0.32863	-0.417685	1.6775
Gap junction protein, alpha 1, 43kDa (connexin 43)	GJA1	0.210995	-0.202271	1.3317
Poliovirus receptor-related 3	PVRL3	0.370667	-0.404463	1.71134
Rho GTPase activating protein 24	ARHGAP24	0.426324	-0.248178	1.59605
Potassium channel tetramerisation domain containing 12	KCTD12	0.26237	-0.246778	1.42321
Adaptor-related protein complex 1, sigma 2 subunit	AP1S2	0.288567	-0.490511	1.71603
Colon carcinoma related protein	FLJ38507	0.457722	-0.498089	1.93967
FLJ39739 protein	FLJ39739	0.508667	-0.237356	1.67716
Hypothetical gene supported by AF038182; BC009203	LOC90355	0.260426	-0.246886	1.4214
CAMP responsive element modulator	CREM	0.191393	-0.164	1.27933
Cathepsin L	CTSL	0.381433	-0.331596	1.63924
RAP2B, member of RAS oncogene family	RAP2B	0.0498148	-0.161489	1.15773
Hypothetical protein FLJ11259	FLJ11259	-0.0377407	-0.0326889	0.996504
CAMP responsive element binding protein 1	CREB1	0.170648	-0.0797136	1.18951
ARP2 actin-related protein 2 homolog (yeast)	ACTR2	0.259611	-0.0814667	1.2667
Basic leucine zipper and W2 domains 1	BZW1	0.0250556	-0.130956	1.1142
SKI-like	SKIL	0.0967407	-0.0746222	1.12612
Chromosome 5 open reading frame 13	C5orf13	0.0291667	0.199867	0.888412
Male sterility domain containing 2	MLSTD2	-0.0369963	0.0446222	0.944997
Periostin, osteoblast specific factor	POSTN	-0.029463	0.155178	0.879868
T-box 3 (ulnar mammary syndrome)	TBX3	-0.420648	0.0358202	0.728768
Protein tyrosine phosphatase type IVA, member 1	PTP4A1	-0.0926815	-0.00315556	0.939832
Chromosome 8 open reading frame 4	C8orf4	-0.243739	-0.101878	0.906349
Sialyltransferase 4C (beta-galactoside alpha-2,3-sialyltransferase)	SIAT4C	0.24587	-0.108244	1.2782
CMRF35 leukocyte immunoglobulin-like receptor	CMRF35	0.303056	0.110278	1.14296
Sialic acid binding Ig-like lectin 7	SIGLEC7	0.2216	-0.0994667	1.24925
Transmembrane protein with EGF-like and two follistatin-like domains 2	TMEFF2	0.194842	-0.0215243	1.1618
SEC14-like 1 (S. cerevisiae)	SEC14L1	0.359056	-0.269889	1.54643
Glutamate-ammonia ligase (glutamine synthase)	GLUL	1.02976	-0.452933	2.7947
L-3-hydroxyacyl-Coenzyme A dehydrogenase, short chain	HADHSC	0.76987	-0.359556	2.18772
Serine hydroxymethyltransferase 1 (soluble)	SHMT1	0.8535	-0.235178	2.12679
Stomatin	STOM	0.586833	-0.146422	1.66239
Tight junction protein 2 (zona occludens 2)	TJP2	0.897741	-0.146244	2.06192
Citrate synthase	CS	0.702352	-0.2064	1.87742
Fibroblast growth factor receptor-like 1	FGFRL1	0.620407	-0.341089	1.94733
Cytochrome P450, family 4, subfamily F, polypeptide 12	CYP4F12	0.541833	-0.268351	1.75344
Dihydrolipoamide S-succinyltransferase (E2 component of 2-oxo-glutarate complex)	DLST	0.451911	-0.146289	1.51383
Ras homolog gene family, member B	RHOB	0.624507	-0.312111	1.91404
CCAAT/enhancer binding protein (C/EBP), epsilon	CEBPE	0.483426	-0.466267	1.93146
Myosin IC	MYO1C	0.803241	-0.346644	2.21896
GABA(A) receptor-associated protein like 1	GABARAPL1	0.400241	-0.309807	1.63586
Polymerase (RNA) II (DNA directed) polypeptide E, 25kDa	POLR2E	0.633296	-0.279378	1.88253
Microtubule-associated protein 4	MAP4	0.680833	-0.272729	1.93665
Plexin D1	PLXND1	0.598667	-0.402089	2.00105
Biotinidase	BTD	0.714796	-0.5358	2.3794
Chromosome 15 open reading frame 17	C15orf17	0.350963	-0.344133	1.61899
Malonyl-CoA decarboxylase	MLYCD	0.401963	-0.328111	1.65872
Chromosome 20 open reading frame 3	C20orf3	0.537648	-0.237644	1.71154
Adducin 1 (alpha)	ADD1	0.258241	-0.277409	1.44959
Semaphorin sem2	LOC56920	0.855189	-0.482093	2.52675
Adipocyte-specific adhesion molecule	ASAM	0.757769	-0.4365	2.28829
Polymerase I and transcript release factor	PTRF	0.663574	-0.548156	2.31615
Bone morphogenetic protein 4	BMP4	0.462667	-0.155711	1.53515
Translocation protein 1	TLOC1	0.230463	-0.370511	1.51674
Tropomodulin 1	TMOD1	0.417068	-0.529422	1.92718
CDC14 cell division cycle 14 homolog B (S. cerevisiae)	CDC14B	0.386204	-0.306027	1.61578
Protein kinase (cAMP-dependent, catalytic) inhibitor gamma	PKIG	0.247436	-0.319756	1.48164
Scavenger receptor class B, member 1	SCARB1	0.480049	-0.260911	1.67129
Apolipoprotein L, 1	APOL1	0.320852	-0.324622	1.56425
Aminolevulinate, delta-, synthase 1	ALAS1	0.342524	-0.294242	1.55484
ADP-ribosylation factor 1	ARF1	0.104685	-0.177718	1.21622
Phosphoprotein enriched in astrocytes 15	PEA15	0.491574	-0.229578	1.6485
Lymphotoxin beta receptor (TNFR superfamily, member 3)	LTBR	0.127204	-0.178578	1.23609
Poly (ADP-ribose) polymerase family, member 3	PARP3	0.0183352	-0.3818	1.31963
Prosaposin (variant Gaucher disease and variant metachromatic leukodystrophy)	PSAP	0.421815	-0.261289	1.60559
Lysyl-tRNA synthetase	KARS	0.163211	-0.11442	1.2122
Transportin 3	TNPO3	0.189333	-0.144114	1.26002
Poly(A) binding protein, cytoplasmic 4 (inducible form)	PABPC4	0.127352	-0.259644	1.30767
Hypothetical protein LOC127262	LOC127262	0.340204	-0.362333	1.62736
V-crk sarcoma virus CT10 oncogene homolog (avian)	CRK	0.28266	-0.284748	1.48186
KIAA1404 protein	KIAA1404	0.234626	-0.2672	1.416
Bicaudal D homolog 2 (Drosophila)	BICD2	0.122863	-0.267831	1.31102
Tara-like protein	HRIHFB2122	0.403944	-0.177422	1.49627
SH3-domain binding protein 5 (BTK-associated)	SH3BP5	0.611259	-0.444356	2.0786
Sorting nexin 9	SNX9	0.51142	-0.471933	1.97706
Transportin 1	TNPO1	0.169222	-0.292733	1.37741
Programmed cell death 6 interacting protein	PDCD6IP	0.169778	-0.253733	1.34119
Amyloid beta precursor protein (cytoplasmic tail) binding protein 2	APPBP2	0.169407	-0.169889	1.26514
Myosin regulatory light chain interacting protein	MYLIP	0.105093	-0.3227	1.34517
Proline synthetase co-transcribed homolog (bacterial)	PROSC	0.202519	-0.472689	1.59683
Golgi reassembly stacking protein 2, 55kDa	GORASP2	0.0591296	-0.258679	1.24644
CAP, adenylate cyclase-associated protein 1 (yeast)	CAP1	0.154448	-0.310667	1.38043
Kinase interacting with leukemia-associated gene (stathmin)	KIS	0.301333	-0.271778	1.48773
Pallidin homolog (mouse)	PLDN	0.156148	-0.335444	1.406
Chromosome 6 open reading frame 89	C6orf89	-0.0166667	-0.455422	1.35543
Butyrophilin, subfamily 3, member A1	BTN3A1	-0.0597037	-0.213549	1.11253
Fibroblast growth factor 12	FGF12	0.323815	-0.331356	1.5748
Transforming growth factor, beta receptor III (betaglycan, 300kDa)	TGFBR3	0.355389	-0.4814	1.78607
3-phosphoinositide dependent protein kinase-1	PDPK1	0.0566741	-0.361156	1.33592
Phosphoinositide-3-kinase, class 2, alpha polypeptide	PIK3C2A	0.132926	-0.393778	1.44063
Development and differentiation enhancing factor 1	DDEF1	0.629778	-0.366733	1.99517
Round spermatid basic protein 1	RSBN1	-0.00574444	-0.264267	1.19625
Hypothetical protein FLJ20035	FLJ20035	0.220778	-0.323633	1.45842
Eukaryotic translation initiation factor 4E binding protein 3	ANKHD1	0.0317407	-0.182867	1.16039
Sprouty-related, EVH1 domain containing 2	SPRED2	-0.0147778	-0.183711	1.12423
Amyotrophic lateral sclerosis 2 (juvenile) chromosome region, candidate 3	ALS2CR3	0.379	-0.364644	1.6744
Chromosome 14 open reading frame 127	C14orf127	0.318469	-0.283626	1.51792
Yippee-like 2 (Drosophila)	YPEL2	0.689389	-0.513222	2.30156
RAB, member of RAS oncogene family-like 3	RABL3	0.415833	-0.457356	1.83171
Transmembrane 4 superfamily member 2	TM4SF2	0.347056	-0.267936	1.53155
Nuclear receptor coactivator 4	NCOA4	0.407286	-0.298978	1.63157
Cartilage associated protein	CRTAP	0.397352	-0.413133	1.7538
Kruppel-like factor 4 (gut)	KLF4	0.795944	-0.566827	2.57179
Thrombospondin repeat containing 1	TSRC1	0.747704	-0.481933	2.34508
Protein phosphatase 1, regulatory (inhibitor) subunit 15A	PPP1R15A	0.372517	-0.0678617	1.35696
Nidogen (enactin)	NID	0.667222	-0.308163	1.96617
Receptor (calcitonin) activity modifying protein 2	RAMP2	0.777615	-0.512353	2.44523
Tyrosine kinase with immunoglobulin and epidermal growth factor homology domains	TIE	0.606944	-0.391756	1.9982
FYVE, RhoGEF and PH domain containing 5	FGD5	0.611741	-0.332133	1.92369
Transcobalamin II; macrocytic anemia	TCN2	0.630981	-0.277978	1.87769
Hypothetical protein AL133206	LOC64744	0.268574	-0.166644	1.35212
AE binding protein 1	AEBP1	0.404611	-0.165822	1.48497
Matrix metalloproteinase 2 (gelatinase A, 72kDa gelatinase, 72kDa type IV collagenase)	MMP2	0.398463	-0.332111	1.6593
NS5ATP13TP2 protein	NS5ATP13TP2	0.445481	-0.137	1.49742
KDEL (Lys-Asp-Glu-Leu) containing 2	KDELC2	0.344352	-0.170556	1.4289
Proteasome (prosome, macropain) subunit, beta type, 9 (large multifunctional protease 2)	PSMB9	0.122352	-0.198911	1.24942
Growth arrest-specific 6	GAS6	0.00675926	-0.378889	1.30645
Major histocompatibility complex, class I, A	HLA-A	0.263704	-0.317622	1.49622
Major histocompatibility complex, class I, C	HLA-C	0.262831	-0.193124	1.37169
FLJ45422 protein	FLJ45422	0.0542222	-0.389111	1.35974
Heat shock 22kDa protein 8	HSPB8	0.448481	-0.420912	1.82689
Alpha 1,4-galactosyltransferase	A4GALT	0.47687	-0.321578	1.73923
Upstream transcription factor 1	USF1	0.357996	-0.106862	1.38018
Cyclin-dependent kinase 9 (CDC2-related kinase)	CDK9	0.159624	0.0564889	1.07411
Ewing sarcoma breakpoint region 1	EWSR1	0.112307	0.0929333	1.01352
Ariadne homolog 2 (Drosophila)	ARIH2	0.16057	0.0114667	1.10888
UPF3 regulator of nonsense transcripts homolog A (yeast)	UPF3A	-0.0547222	-0.0428444	0.991801
Amino-terminal enhancer of split	AES	0.300389	-0.0910574	1.31171
Serine/threonine kinase 11 (Peutz-Jeghers syndrome)	STK11	0.312463	-0.0257333	1.26418
Breakpoint cluster region	BCR	0.158951	-0.0165333	1.12934
Zinc finger protein 76 (expressed in testis)	ZNF76	0.172389	-0.103956	1.21112
Myosin, heavy polypeptide 9, non-muscle	MYH9	0.140963	0.0876444	1.03765
Lysosomal-associated membrane protein 1	LAMP1	0.184019	-0.108367	1.22466
Membrane-bound transcription factor protease, site 1	MBTPS1	0.171037	0.04335	1.09254
Sorting nexin 17	SNX17	0.320685	-0.0578444	1.30002
Taxilin	DKFZp451J0118	0.0535074	0.0388933	1.01018
Euchromatic histone methyltransferase 1	EHMT1	0.304519	0.0677432	1.17836
Plexin B2	PLXNB2	-0.166028	-0.165467	0.999611
PRP31 pre-mRNA processing factor 31 homolog (yeast)	PRPF31	0.0100556	-0.0748321	1.06061
Tax1 (human T-cell leukemia virus type I) binding protein 3	TAX1BP3	0.0872593	-0.167267	1.19294
Tyrosine kinase 2	TYK2	0.137222	-0.211398	1.27334
Protein tyrosine phosphatase, non-receptor type substrate 1	PTPNS1	0.236667	-0.209378	1.3623
Protein tyrosine phosphatase, receptor type, F	PTPRF	0.211944	-0.303044	1.42898
Selenium binding protein 1	SELENBP1	0.435204	-0.339044	1.7103
Adaptor-related protein complex 3, sigma 2 subunit	AP3S2	0.193463	-0.246778	1.35683
EGF-like-domain, multiple 4	EGFL4	-0.00509259	-0.27017	1.2017
Inositol polyphosphate-5-phosphatase, 72 kDa	INPP5E	0.115402	-0.180299	1.22748
Hypothetical protein FLJ14154	FLJ14154	0.23117	-0.313091	1.45827
Kelch-like	KELCHL	0.325056	-0.19562	1.43463
Filamin A, alpha (actin binding protein 280)	FLNA	0.119278	-0.00291111	1.08838
Heat shock 70kDa protein 1A	HSPA1A	-0.178413	0.113167	0.817007
Ras association (RalGDS/AF-6) domain family 1	RASSF1	0.220519	0.0427111	1.13116
Centaurin, gamma 3	CENTG3	-0.00634815	0.102067	0.927607
Unc-84 homolog B (C. elegans)	UNC84B	0.502926	0.195111	1.23783
TNFAIP3 interacting protein 2	TNIP2	0.401574	-0.0169778	1.33659
Williams-Beuren syndrome chromosome region 1	WBSCR1	0.135193	0.025236	1.0792
DEAD (Asp-Glu-Ala-Asp) box polypeptide 3, Y-linked	DDX3Y	0.266022	0.169511	1.06919
RAB8A, member RAS oncogene family	RAB8A	0.109382	0.103389	1.00416
Chromosome 20 open reading frame 43	C20orf43	0.29563	0.0516889	1.18422
Acetyl-Coenzyme A synthetase 2 (AMP forming)-like	ACAS2L	-0.0234537	0.04435	0.954089
RAS p21 protein activator 3	RASA3	0.607056	-0.102	1.63473
Coactosin-like 1 (Dictyostelium)	COTL1	0.358204	-0.127056	1.39984
UDP-Gal:betaGlcNAc beta 1,4- galactosyltransferase, polypeptide 2	B4GALT2	0.283363	0.129571	1.11249
Hypothetical protein MGC29816	MGC29816	0.250778	0.0579556	1.143
Cortactin	CTTN	-0.104519	0.00328889	0.927997
Xenotropic and polytropic retrovirus receptor	XPR1	-0.0503704	0.116136	0.890998
TU12B1-TY protein	TU12B1-TY	-0.0856185	0.187444	0.827561
V-ral simian leukemia viral oncogene homolog B (ras related; GTP binding protein)	RALB	0.226648	-0.0684	1.22693
Lung cancer-related protein 8	HLC-8	0.238574	0.0994	1.10127
KDEL (Lys-Asp-Glu-Leu) endoplasmic reticulum protein retention receptor 2	KDELR2	0.0441574	-0.104467	1.10851
Suppressor of cytokine signaling 5	SOCS5	0.1245	0.0851333	1.02766
Retinitis pigmentosa 2 (X-linked recessive)	RP2	0.283056	0.0578444	1.16895
Fem-1 homolog c (C.elegans)	FEM1C	0.184056	-0.0949111	1.21333
Capping protein (actin filament) muscle Z-line, alpha 1	CAPZA1	0.195963	0.0911556	1.07535
Palmitoyl-protein thioesterase 1 (ceroid-lipofuscinosis, neuronal 1, infantile)	PPT1	-0.0295074	0.190311	0.858673
Eukaryotic translation elongation factor 1 alpha 1	EEF1A1	-0.100333	0.0790644	0.883072
Hypothetical protein MGC12981	MGC12981	-0.0961852	-0.00435556	0.938332
Protein associated with MRG, 14 kDa	PGR1	0.149585	0.0328444	1.08428
Necdin-like 2	NDNL2	0.121259	-0.0185644	1.10177
Hypothetical protein FLJ20436	FLJ20436	-0.0314074	0.0283778	0.959407
Chromosome 6 open reading frame 62	C6orf62	0.0616204	0.00718889	1.03845
MYC induced nuclear antigen	MINA	0.166556	-0.0180644	1.13652
Androgen receptor (dihydrotestosterone receptor; testicular feminization; spinal and bulbar muscular atrophy; Kennedy disease)	AR	0.264889	-0.153778	1.33669
Homeo box B2	HOXB2	-0.0150617	-0.320108	1.23546
GRB2-associated binding protein 1	GAB1	0.308778	-0.255867	1.47902
Reticulon 1	RTN1	0.425111	-0.39626	1.76708
Myosin, light polypeptide 9, regulatory	MYL9	0.369583	-0.271622	1.55963
Activin A receptor type II-like 1	ACVRL1	0.563148	-0.429459	1.98978
Troponin T3, skeletal, fast	TNNT3	0.739602	-0.43132	2.25156
Cadherin 5, type 2, VE-cadherin (vascular epithelium)	CDH5	0.445629	-0.324585	1.70552
Chromosome 14 open reading frame 27	C14orf27	0.258056	-0.434022	1.61561
Cathepsin O	CTSO	0.0316852	-0.188405	1.16481
Cylindromatosis (turban tumor syndrome)	CYLD	0.000703704	-0.232244	1.17523
Dihydropyrimidine dehydrogenase	DPYD	0.340315	-0.242933	1.49822
Protein S (alpha)	PROS1	0.305741	-0.213156	1.43286
Integrin, alpha V (vitronectin receptor, alpha polypeptide, antigen CD51)	ITGAV	0.222481	-0.312756	1.44918
Rho GTPase activating protein 6	ARHGAP6	0.403463	-0.448867	1.80541
Prostaglandin E receptor 4 (subtype EP4)	PTGER4	0.334712	-0.6716	2.00877
Endothelin receptor type B	EDNRB	0.153278	-0.649898	1.74494
ATP-binding cassette, sub-family A (ABC1), member 8	ABCA8	0.341424	-0.859572	2.29898
Guanylate cyclase 1, soluble, beta 3	GUCY1B3	0.254887	-0.456832	1.63775
Protocadherin 18	PCDH18	0.524407	-0.693689	2.3264
Ectonucleotide pyrophosphatase/phosphodiesterase 2 (autotaxin)	ENPP2	0.563957	-0.596444	2.2352
Collagen, type XV, alpha 1	COL15A1	0.613374	-0.414694	2.03929
KIAA1204 protein	CDGAP	0.651056	-0.423489	2.10606
Vascular cell adhesion molecule 1	VCAM1	0.0518889	-0.507156	1.47329
Chloride intracellular channel 2	CLIC2	0.543815	-0.387933	1.90759
ABI gene family, member 3 (NESH) binding protein	ABI3BP	0.535278	-0.689664	2.33746
SAM domain and HD domain 1	SAMHD1	0.436948	-0.480936	1.88934
Decorin	DCN	0.466848	-0.528942	1.99417
G protein-coupled receptor 124	GPR124	0.290185	-0.318378	1.52474
Laminin, alpha 2 (merosin, congenital muscular dystrophy)	LAMA2	0.421809	-0.415044	1.78615
ATP-binding cassette, sub-family A (ABC1), member 10	ABCA10	-0.0736667	-0.424933	1.27568
GULP, engulfment adaptor PTB domain containing 1	GULP1	-0.11943	-0.274318	1.11334
Ras homolog gene family, member J	RHOJ	-0.0357407	-0.150289	1.08264
Platelet-derived growth factor receptor, alpha polypeptide	PDGFRA	0.203915	-0.204788	1.32749
Growth arrest-specific 1	GAS1	0.135111	-0.321091	1.37193
Immunoglobulin superfamily, member 10	IGSF10	0.295093	-0.321258	1.53299
DNA-damage inducible protein 1	PDGFD	0.0273333	-0.437689	1.38034
Pleckstrin homology domain containing, family H (with MyTH4 domain) member 2	PLEKHH2	0.0210926	-0.207056	1.17133
Interleukin 7	IL7	0.123426	-0.200178	1.25145
Tumor necrosis factor receptor superfamily, member 6	TNFRSF6	-0.15373	-0.106489	0.967785
N-acetylated alpha-linked acidic dipeptidase-like 1	NAALADL1	0.0832634	-0.0543778	1.1001
Sphingomyelin phosphodiesterase, acid-like 3A	SMPDL3A	0.0318519	-0.133167	1.12118
Interleukin 16 (lymphocyte chemoattractant factor)	IL16	0.175111	-0.2018	1.29856
Prostaglandin-endoperoxide synthase 1 (prostaglandin G/H synthase and cyclooxygenase)	PTGS1	0.112727	-0.209444	1.25021
MAM domain containing 2	MAMDC2	0.0590926	-0.215716	1.20983
Protein tyrosine phosphatase, receptor type, N polypeptide 2	PTPRN2	0.408091	-0.195378	1.51937
Neuron navigator 3	NAV3	0.312704	-0.146071	1.37437
Cyclin-dependent kinase inhibitor 1B (p27, Kip1)	CDKN1B	0.11343	-0.181933	1.22719
Hypothetical gene CG018	CG018	-0.283296	-0.197956	0.942562
Leptin receptor	LEPR	0.398402	-0.461811	1.81531
Cytochrome b reductase 1	CYBRD1	0.387996	-0.366122	1.6866
Peroxiredoxin 3	PRDX3	0.261581	-0.473831	1.66487
Cell growth regulator with ring finger domain 1	CGRRF1	0.203667	-0.2832	1.4014
Poly(A) binding protein interacting protein 2	PAIP2	0.206363	-0.299333	1.41981
Choline/ethanolamine phosphotransferase 1	CEPT1	0.32763	-0.5852	1.88273
Transmembrane 4 superfamily member 10	TM4SF10	0.202704	-0.689422	1.85591
Hypothetical protein FLJ20152	FLJ20152	0.402247	-0.420711	1.76903
FBI4 protein	FBI4	0.240296	-0.376664	1.53364
Thymic stromal lymphopoietin	TSLP	0.41113	-0.396911	1.75083
Suppressor of hairy wing homolog 4 (Drosophila)	SUHW4	0.108037	-0.229378	1.26349
Sestrin 1	SESN1	0.103026	-0.433511	1.45049
Hypothetical protein LOC92482	LOC92482	0.0317556	-0.306778	1.26447
Cortactin binding protein 2	CTTNBP2	0.190167	-0.427067	1.53393
NADH dehydrogenase (ubiquinone) 1 alpha subcomplex, 10, 42kDa	NDUFA10	0.216389	-0.130911	1.27218
Secretory carrier membrane protein 1	SCAMP1	0.047337	-0.108916	1.11439
TBP-interacting protein	TIP120A	-0.0497842	-0.245733	1.14548
Hypothetical protein DKFZp761B128	DKFZp761B128	0.100852	0.00697778	1.06723
Tumor necrosis factor receptor superfamily, member 21	TNFRSF21	0.230652	-0.289889	1.43449
Neural precursor cell expressed, developmentally down-regulated 9	NEDD9	-0.0814259	-0.0818067	1.00026
Putative NFkB activating protein 373	FLJ23091	-0.429426	-0.1228	0.80853
Transgelin 2	TAGLN2	0.13113	0.0159111	1.08314
Synaptotagmin binding, cytoplasmic RNA interacting protein	SYNCRIP	0.122815	-0.293356	1.33438
Abl-interactor 1	ABI1	-0.264148	-0.044	0.858477
Guanine nucleotide binding protein (G protein), beta polypeptide 4	GNB4	0.0687037	-0.130178	1.14781
Bone morphogenetic protein receptor, type IA	BMPR1A	0.140278	-0.135122	1.21033
PCTAIRE protein kinase 2	PCTK2	0.0786667	-0.237667	1.24516
Protein kinase, cAMP-dependent, regulatory, type I, alpha (tissue specific extinguisher 1)	PRKAR1A	0.0915537	-0.170056	1.19882
RAB5A, member RAS oncogene family	RAB5A	-0.0681481	-0.158907	1.06493
Membrane cofactor protein (CD46, trophoblast-lymphocyte cross-reactive antigen)	MCP	-0.0174259	-0.285956	1.20458
RAB28, member RAS oncogene family	RAB28	0.101204	-0.211728	1.24223
Recombining binding protein suppressor of hairless (Drosophila)	RBPSUH	0.205759	-0.337422	1.45718
RAB1A, member RAS oncogene family	RAB1A	-0.0495637	-0.288726	1.18031
Degenerative spermatocyte homolog, lipid desaturase (Drosophila)	DEGS	-0.0531646	-0.414733	1.28482
Hypothetical protein FLJ13448	FLJ13448	0.0836296	-0.567	1.56985
Capping protein (actin filament) muscle Z-line, alpha 2	CAPZA2	0.119926	-0.621089	1.67135
Mortality factor 4 like 1	MORF4L1	0.172642	-0.326289	1.41317
HESB like domain containing 2	HBLD2	0.113833	-0.40454	1.43234
DnaJ (Hsp40) homolog, subfamily B, member 4	DNAJB4	0.166019	-0.478833	1.56358
Hypothetical protein FLJ23518	FLJ23518	0.159147	-0.408767	1.48238
Putative prolyl oligopeptidase	KIAA0436	-0.037463	-0.255089	1.16282
Zinc finger protein 19 (KOX 12)	ZNF23	-0.179763	-0.329848	1.10963
Ring finger protein 146	RNF146	-0.0970043	-0.481867	1.30574
Vacuolar protein sorting 4B (yeast)	VPS4B	-0.169359	-0.344186	1.12883
F-box protein 3	FBXO3	-0.161222	-0.370394	1.15602
Chromosome 11 open reading frame 15	C11orf15	-0.411615	-0.443346	1.02224
Hypothetical protein FLJ13910	FLJ13910	-0.0715593	-0.350178	1.21303
Inositol hexaphosphate kinase 2	IHPK2	-0.217648	-0.164533	0.963853
Sterol carrier protein 2	SCP2	0.165662	-0.36991	1.44952
Rho GTPase activating protein 15	ARHGAP15	0.30853	-0.406133	1.6411
Solute carrier family 35, member B3	SLC35B3	-0.158019	-0.296669	1.10087
ADP-ribosylation factor-like 6	ARL6	-0.0569259	-0.29539	1.17974
Hypothetical protein MGC23937 similar to CG4798	MGC23937	-0.0786593	-0.0492733	0.979837
Family with sequence similarity 3, member C	FAM3C	-0.124852	-0.171533	1.03289
Solute carrier family 37 (glycerol-3-phosphate transporter), member 3	SLC37A3	-0.0664444	-0.0787556	1.00857
Hypothetical protein MGC8721	MGC8721	-0.203613	-0.09092	0.92486
Hippocampus abundant transcript 1	HIAT1	-0.013537	-0.0210889	1.00525
Ras suppressor protein 1	RSU1	0.27483	-0.398338	1.59457
Phosphodiesterase 6D, cGMP-specific, rod, delta	PDE6D	0.0149259	-0.288924	1.23443
Tetratricopeptide repeat domain 1	TTC1	0.185185	-0.347309	1.44643
Ubiquitin specific protease 33	USP33	0.096037	-0.521978	1.53476
Ankyrin repeat and SOCS box-containing 8	ASB8	0.0775185	-0.379667	1.37286
Mitogen-activated protein kinase 9	MAPK9	0.021	-0.294489	1.24443
Ring finger protein 34	RNF34	-0.0670926	-0.192778	1.09103
Phosphatidylinositol binding clathrin assembly protein	PICALM	0.348241	-0.386522	1.66412
Hypothetical protein FLJ12806	FLJ12806	0.407963	-0.439389	1.7992
RAB21, member RAS oncogene family	RAB21	0.228185	-0.1549	1.30413
Syntaxin 18	STX18	0.0497593	-0.230978	1.21482
Hypothetical protein LOC283852	CYB5-M	0.289943	-0.233509	1.43739
Hypothetical protein FLJ10420	FLJ10420	-0.0366741	-0.236822	1.14882
Ring finger protein 138	RNF138	-0.104692	0.0169333	0.919152
Solute carrier family 9 (sodium/hydrogen exchanger), isoform 6	SLC9A6	0.067465	-0.1998	1.20352
Hypothetical protein FLJ13614	FLJ13614	0.0982778	-0.167044	1.2019
IMP2 inner mitochondrial membrane protease-like (S. cerevisiae)	IMMP2L	-0.00690741	-0.298333	1.22385
Nucleotide-binding oligomerization domains 27	NOD27	0.0482541	-0.211706	1.19745
SNRPN upstream reading frame	SNRPN	-0.170352	-0.169933	0.99971
CD74 antigen (invariant polypeptide of major histocompatibility complex, class II antigen-associated)	CD74	-0.178574	-0.7106	1.44596
MGC4170 protein	MGC4170	-0.157833	-0.351822	1.14392
Apolipoprotein B mRNA editing enzyme, catalytic polypeptide-like 3G	APOBEC3G	-0.393185	-0.317533	0.948913
RAS-like, family 12	RASL12	-0.245407	-0.372505	1.09209
Tumor necrosis factor (ligand) superfamily, member 12	TNFSF13	-0.104807	-0.103444	0.999056
MANSC domain containing 1	MANSC1	-0.30313	-0.235378	0.954124
Thiopurine S-methyltransferase	TPMT	-0.337852	-0.221801	0.92271
PAP associated domain containing 1	PAPD1	-0.172033	-0.364111	1.14241
Transmembrane protein 33	TMEM33	-0.290407	-0.376358	1.06139
Ubiquitin-conjugating enzyme E2-like	UEV3	0.0345926	-0.317827	1.2767
Serine (or cysteine) proteinase inhibitor, clade I (neuroserpin), member 1	SERPINI1	-0.264093	-0.204511	0.959542
Eukaryotic translation initiation factor 3, subunit 6 48kDa	EIF3S6	-0.246556	-0.165047	0.945069
Mdm2, transformed 3T3 cell double minute 2, p53 binding protein (mouse) binding protein, 104kDa	MTBP	-0.167698	-0.162504	0.996406
Methyl-CpG binding domain protein 1	MBD1	-0.266444	-0.284978	1.01293
Mitogen-activated protein kinase kinase 1 interacting protein 1	MAP2K1IP1	-0.222056	-0.190627	0.978451
ADP-ribosylation factor-like 2-like 1	ARL2L1	-0.152954	-0.478382	1.25304
Ring finger and KH domain containing 2	RKHD2	-0.229854	-0.148803	0.945369
Hypothetical protein MGC29898	MGC29898	-0.362981	-0.374867	1.00827
Solute carrier family 35 (CMP-sialic acid transporter), member A1	SLC35A1	-0.262389	-0.228356	0.976686
CDC-like kinase 4	CLK4	-0.155148	-0.26574	1.07967
Zinc finger protein 567	ZNF567	-0.176261	-0.0271556	0.901809
Hypothetical protein FLJ38968	FLJ38968	-0.0275556	-0.143158	1.08343
Chromosome 14 open reading frame 129	C14orf129	-0.0960741	-0.248267	1.11126
Chromosome 14 open reading frame 108	C14orf108	-0.0169815	-0.199893	1.13517
Short coiled-coil protein	SCOC	-0.190204	-0.143876	0.968398
Cytochrome P450, family 39, subfamily A, polypeptide 1	CYP39A1	-0.363426	-0.0342	0.795963
Phosphoribosyl transferase domain containing 1	PRTFDC1	-0.138074	-0.203611	1.04647
Ribosomal protein S6 kinase, 90kDa, polypeptide 3	RPS6KA3	-0.0285926	-0.314356	1.21905
RAB8B, member RAS oncogene family	RAB8B	0.0324444	-0.423733	1.3719
Sema domain, immunoglobulin domain (Ig), short basic domain, secreted, (semaphorin) 3D	SEMA3D	-0.473481	-0.336844	0.909637
Polymerase (DNA directed) kappa	POLK	0.109348	-0.328133	1.35424
Family with sequence similarity 45, member B	FAM45B	0.242481	-0.289372	1.44579
Cytidine and dCMP deaminase domain containing 1	CDADC1	0.00488889	-0.286622	1.22392
Hypothetical protein LOC90624	LOC90624	0.0627407	-0.327067	1.31022
Mortality factor 4 like 2	MORF4L2	-0.280622	-0.0698444	0.864071
Zinc finger protein 146	ZNF146	-0.258028	-0.00285556	0.837887
Zinc finger, DHHC domain containing 13	ZDHHC13	-0.420796	0.0653778	0.713916
SEC31-like 1 (S. cerevisiae)	SEC31L1	-0.267089	0.00661556	0.827193
Guanylate binding protein 1, interferon-inducible, 67kDa	GBP1	-0.21888	-0.0911556	0.915274
Hypothetical protein FLJ31818	FLJ31818	-0.189296	-0.0651	0.917515
Alpha-1,3(6)-mannosylglycoprotein beta-1,6-N-acetyl-glucosaminyltransferase-like	LOC90693	-0.0144907	0.0449944	0.959606
Serum response factor (c-fos serum response element-binding transcription factor)	SRF	-0.135037	0.276756	0.751689
Smad nuclear interacting protein	SNIP1	0.0093183	-0.0165995	1.01813
FIP1 like 1 (S. cerevisiae)	FIP1L1	-0.0385556	-0.0632667	1.01728
Cohen syndrome 1	COH1	-0.0594029	-0.0301724	0.979943
Carnitine O-octanoyltransferase	CROT	-0.244989	0.0119044	0.836888
Zinc finger protein 223	ZNF223	-0.135222	-0.0165556	0.921038
Hypothetical protein FLJ90430	FLJ90430	-0.157281	-0.1498	0.994828
Zinc finger protein 482	ZNF482	-0.19987	-0.135896	0.956625
Chromosome 14 open reading frame 24	C14orf24	-0.213704	-0.235331	1.0151
Chromosome 21 open reading frame 7	C21orf7	0.0336646	-0.129627	1.11984
Transmembrane 4 superfamily member 12	TM4SF12	0.351167	-0.346022	1.62134
Hypothetical protein LOC134145	LOC134145	0.291481	-0.3318	1.54037
Chromosome 9 open reading frame 72	C9orf72	0.31983	-0.191827	1.42569
Adenosine deaminase, RNA-specific	ADAR	-0.0805667	-0.0135222	0.954592
Mediator of RNA polymerase II transcription, subunit 6 homolog (yeast)	MED6	-0.120148	-0.233762	1.08194
Acidic (leucine-rich) nuclear phosphoprotein 32 family, member E	ANP32E	-0.286566	-0.0638136	0.856929
Zinc finger protein 638	ZNF638	0.0893704	-0.0232667	1.0812
Polypyrimidine tract binding protein 2	PTBP2	-0.249259	-0.176444	0.950781
Zinc finger protein 75a	ZNF75A	-0.153593	0.00374444	0.896679
Hypothetical protein LOC285671	LOC285671	-0.0569259	-0.241	1.13609
Similar to RIKEN cDNA 2610307I21	LOC90806	-0.00777778	-0.0275778	1.01382
Zinc finger, FYVE domain containing 9	ZFYVE9	0.0398593	-0.2642	1.23461
PDZ and LIM domain 2 (mystique)	PDLIM2	0.214648	-0.263054	1.39252
HIR histone cell cycle regulation defective homolog A (S. cerevisiae)	HIRA	-0.456004	-0.215889	0.846678
Establishment factor-like protein	EFO1	-0.590981	-0.3468	0.844295
Platelet derived growth factor C	PDGFC	0.0097963	-0.126917	1.0994
Hypothetical protein MGC34648	MGC34648	0.198611	-0.2028	1.3208
Peroxisome proliferative activated receptor, gamma, coactivator 1, beta	PPARGC1B	0.226389	-0.170667	1.31682
Peanut-like 2 (Drosophila)	PNUTL2	0.415007	-0.478769	1.85803
Hypothetical protein MGC45438	MGC45438	0.144306	-0.262784	1.32601
Nuclear factor I/B	NFIB	-0.255604	-0.102976	0.89961
Phosphoinositide-3-kinase, regulatory subunit 1 (p85 alpha)	PIK3R1	-0.020662	-0.122833	1.07339
Leukemia inhibitory factor receptor	LIFR	0.143778	-0.2305	1.29619
Adult retina protein	LOC153222	0.291296	-0.175949	1.38247
Fibroblast growth factor receptor 1 (fms-related tyrosine kinase 2, Pfeiffer syndrome)	FGFR1	0.220324	-0.161632	1.30311
Polycystic kidney disease 2 (autosomal dominant)	PKD2	0.254759	-0.221722	1.39135
Protein phosphatase 1A (formerly 2C), magnesium-dependent, alpha isoform	PPM1A	0.293559	-0.231018	1.43851
Tripartite motif-containing 38	TRIM38	0.147148	-0.108911	1.19421
Nuclear factor I/C (CCAAT-binding transcription factor)	NFIC	0.6598	-0.0565333	1.643
SEC63-like (S. cerevisiae)	SEC63	0.332333	0.0116944	1.24888
KIAA1033 protein	KIAA1033	0.617074	-0.1778	1.73493
Myosin, heavy polypeptide 10, non-muscle	MYH10	0.331944	-0.197156	1.44303
RNA binding motif protein 9	RBM9	0.191741	-0.0629889	1.19311
Tumor rejection antigen (gp96) 1	TRA1	0.0717778	-0.222922	1.22663
Zinc finger protein 22 (KOX 15)	ZNF22	-0.127722	-0.238089	1.0795
Ubiquitin specific protease 48	USP48	0.137241	-0.147867	1.2185
RIO kinase 3 (yeast)	RIOK3	0.152	-0.326511	1.39331
Zinc finger protein 430	ZNF430	0.0476667	-0.09594	1.10466
Likely homolog of rat kinase D-interacting substance of 220 kDa	KIDINS220	-0.100981	-0.211291	1.07946
Hypothetical protein FLJ12606	FLJ12606	0.155926	-0.121707	1.2122
Tubby like protein 3	TULP3	0.137741	-0.0980124	1.17752
Motile sperm domain containing 2	MOSPD2	0.423407	-0.160014	1.4984
Hypothetical protein DKFZp761E198	DKFZp761E198	0.270056	-0.101682	1.29391
Glutathione S-transferase M2 (muscle)	GSTM2	0.252296	-0.00304444	1.19362
Vasoactive intestinal peptide receptor 1	VIPR1	0.464611	-0.0549556	1.43352
Hypothetical protein FLJ90396	FLJ90396	0.229244	0.0148444	1.16022
Zinc finger protein 564	ZNF564	0.285996	-0.0383556	1.2521
Interferon (alpha, beta and omega) receptor 2	IFNAR2	0.340615	0.000688889	1.26569
Meis1, myeloid ecotropic viral integration site 1 homolog (mouse)	MEIS1	0.305852	-0.0651556	1.29326
Purinergic receptor P2X, ligand-gated ion channel, 7	P2RX7	0.0507028	-0.178595	1.17226
Ral guanine nucleotide dissociation stimulator	RALGDS	0.140067	-0.158904	1.23027
Matrilin 2	MATN2	-0.0391667	-0.249778	1.15718
Hexose-6-phosphate dehydrogenase (glucose 1-dehydrogenase)	H6PD	0.28525	-0.397267	1.60494
Lipocalin 7	LCN7	0.410726	-0.1372	1.46198
HGFL gene	MGC17330	0.41887	-0.215388	1.55214
Chromosome 20 open reading frame 175	C20orf175	0.539241	-0.342384	1.84245
Rho guanine nucleotide exchange factor (GEF) 10	ARHGEF10	0.0470737	-0.0865222	1.09702
Hydroxysteroid (17-beta) dehydrogenase 12	HSD17B12	-0.0227593	-0.109948	1.0623
Ras and Rab interactor 3	RIN3	0.0352037	-0.173178	1.15539
FYVE, RhoGEF and PH domain containing 4	FGD4	0.442963	-0.234822	1.59968
Regulatory factor X, 3 (influences HLA class II expression)	RFX3	0.0900586	0.137932	0.967361
Adaptor-related protein complex 2, beta 1 subunit	AP2B1	-0.22137	0.0335111	0.838056
Thyroid hormone receptor associated protein 2	THRAP2	-0.220611	-0.0373333	0.8807
Hypothetical protein FLJ10707	FLJ10707	-0.320074	-0.0811267	0.847363
Protein phosphatase 3 (formerly 2B), catalytic subunit, beta isoform (calcineurin A beta)	PPP3CB	-0.136981	0.0478822	0.879732
Zinc finger protein 493	ZNF493	-0.0635722	0.0218222	0.942527
Polyhomeotic like 3 (Drosophila)	PHC3	-0.129386	0.0445778	0.886404
Stromal interaction molecule 2	STIM2	-0.21043	-0.181072	0.979857
NPD014 protein	NPD014	-0.275907	-0.0784733	0.8721
Carbonic reductase 4	CBR4	-0.273604	-0.162987	0.926192
A kinase (PRKA) anchor protein (yotiao) 9	AKAP9	-0.00162274	0.0539932	0.962184
Helicase (DNA) B	HELB	-0.0512037	0.217133	0.830276
Hypothetical protein MGC41945	MGC41945	-0.0179815	0.0734472	0.938593
Ceroid-lipofuscinosis, neuronal 5	CLN5	0.202981	-0.310022	1.42702
Kallmann syndrome 1 sequence	KAL1	0.227671	-0.224422	1.36802
RAB33B, member RAS oncogene family	RAB33B	0.155111	-0.233578	1.3092
Glycosylphosphatidylinositol specific phospholipase D1	GPLD1	0.335122	-0.117953	1.36896
V-maf musculoaponeurotic fibrosarcoma oncogene homolog (avian)	MAF	0.574706	-0.167434	1.67266
Transcription factor 4	TCF4	0.518963	-0.253071	1.70768
Similar to RIKEN cDNA 8030451K01		0.493852	-0.134911	1.54624
Tripartite motif-containing 23	TRIM23	0.158587	-0.157533	1.24498
Zinc finger protein 248	ZNF248	-0.0183519	-0.135696	1.08474
KIAA1377 protein	KIAA1377	0.36783	-0.128976	1.41109
BH3-only member B protein	BOMB	0.257403	-0.161711	1.33711
Golgi membrane protein SB140	SMAP-5	0.115389	-0.108133	1.16758
General transcription factor IIA, 1, 19/37kDa	GTF2A1	0.186763	-0.0644402	1.1902
Zinc finger protein 585A	ZNF585A	0.0592963	-0.0183733	1.05531
SUMO1/sentrin specific protease 6	SENP6	-0.104167	-0.106298	1.00148
COMM domain containing 6	COMMD6	0.153241	-0.103422	1.19471
Hypothetical protein DKFZp564I0422	DKFZP564I0422	0.0614389	-0.17239	1.17595
Ubiquitin-conjugating enzyme E2B (RAD6 homolog)	UBE2B	-0.0271667	-0.0375333	1.00721
TBC1 domain family, member 8 (with GRAM domain)	TBC1D8	-0.168211	0.0672733	0.8494
Myeloid/lymphoid or mixed-lineage leukemia (trithorax homolog, Drosophila); translocated to, 2	MLLT2	0.458174	-0.111261	1.48394
Serine/threonine kinase 4	STK4	0.0378611	-0.0520778	1.06433
KIAA1970 protein	KIAA1970	0.261704	0.00297778	1.19642
Eukaryotic translation initiation factor 5	EIF5	0.20251	-0.0212222	1.16775
O-linked N-acetylglucosamine (GlcNAc) transferase (UDP-N-acetylglucosamine:polypeptide-N-acetylglucosaminyl transferase)	OGT	0.0622074	0.1236	0.958339
Stromal cell derived factor receptor 1	SDFR1	0.331648	0.305422	1.01834
HP1-BP74	HP1-BP74	0.513537	0.0581111	1.37119
CGI-109 protein	CGI-109	0.271665	-0.125809	1.3172
Transducin (beta)-like 1X-linked receptor 1	TBL1XR1	0.123649	-0.113178	1.1784
AE binding protein 2	AEBP2	-0.0884704	-0.166093	1.05528
Lysophospholipase I	LYPLA1	-0.0339259	-0.0535333	1.01368
Hypothetical protein FLJ10808	FLJ10808	-0.0427074	0.0119778	0.962805
Solute carrier family 35 (UDP-N-acetylglucosamine (UDP-GlcNAc) transporter), member A3	SLC35A3	0.3815	0.0226667	1.28239
Sema domain, transmembrane domain (TM), and cytoplasmic domain, (semaphorin) 6A	SEMA6A	0.0305519	-0.153582	1.13613
Hypothetical protein FLJ39485	FLJ39485	0.232389	-0.411489	1.56252
Cyclic nucleotide gated channel alpha 1	CNGA1	-0.0476074	-0.0705422	1.01602
DKFZP566K0524 protein	DKFZP566K0524	-0.161722	0.0153	0.884527
Tetraspan 2	TSPAN-2	-0.0051963	-0.149251	1.10501
Coagulation factor II (thrombin) receptor	F2R	-0.0198148	-0.0263778	1.00456
Hypothetical protein FLJ32191	FLJ32191	0.176807	-0.057	1.17593
Zinc finger protein 37 homolog (mouse)	ZFP37	-0.168048	-0.00626667	0.893921
Protocadherin beta 10	PCDHB10	-0.0681667	-0.120178	1.03671
Hypothetical protein FLJ12985	FLJ12985	-0.297167	0.0328583	0.795523
KIAA1946	KIAA1946	-0.180247	0.0494222	0.852831
UDP-GlcNAc:betaGal beta-1,3-N-acetylglucosaminyltransferase 1	B3GNT1	-0.253842	-0.0729778	0.882175
Stress-associated endoplasmic reticulum protein 1	SERP1	-0.214074	-0.0624156	0.900215
USP6 N-terminal like	USP6NL	-0.161304	0.0901778	0.840033
Pro-oncosis receptor inducing membrane injury gene	PORIMIN	-0.238481	0.148422	0.764769
ADP-ribosylation factor-like 7	ARL7	-0.438204	0.219765	0.63377
Hypothetical protein MGC12538	MGC12538	-0.469444	0.00543951	0.719525
Glycoprotein M6A	GPM6A	0.198317	-0.0379827	1.17797
Carboxypeptidase E	CPE	0.236147	-0.0780016	1.24328
Hypothetical protein FLJ10324	FLJ10324	-0.0184762	0.0276444	0.968537
Collagen, type VI, alpha 1	COL6A1	0.462852	0.0252444	1.35436
Paired related homeobox 1	PRRX1	0.463444	-0.0350444	1.41273
Transmembrane protein 35	TMEM35	0.194317	-0.0176556	1.15827
Dachshund homolog 1 (Drosophila)	DACH1	0.0408333	-0.0190222	1.04236
A disintegrin and metalloproteinase domain 22	ADAM22	-0.11728	-0.00434667	0.924706
Zinc finger and BTB domain containing 1	ZBTB1	0.0296111	0.0821778	0.964219
Mitogen-activated protein kinase kinase kinase 1	MAP3K1	-0.37727	0.175067	0.681915
Ornithine aminotransferase (gyrate atrophy)	OAT	-0.533889	0.0845778	0.651363
Programmed cell death 4 (neoplastic transformation inhibitor)	PDCD4	-0.374426	0.1772	0.682251
Zinc finger protein 6 (CMPX1)	ZNF6	-0.803546	0.388641	0.437639
Spastic ataxia of Charlevoix-Saguenay (sacsin)	SACS	-0.44777	0.212089	0.63294
Glycine amidinotransferase (L-arginine:glycine amidinotransferase)	GATM	-0.194093	-0.0614667	0.91217
Protein kinase, cAMP-dependent, catalytic, beta	PRKACB	-0.153574	-0.138844	0.989842
CD9 antigen (p24)	CD9	-0.618963	0.0528444	0.62772
Cysteine and glycine-rich protein 1	CSRP1	-0.485593	0.0465333	0.691535
Mitochondrial solute carrier protein	MSCP	-0.507759	-0.0801111	0.743473
Transforming growth factor beta 1 induced transcript 4	TGFB1I4	-0.340948	-0.000653333	0.78988
Arrestin domain containing 3	ARRDC3	-0.350414	-0.0441667	0.808743
Zinc finger protein 529	ZNF529	-0.361598	0.0338222	0.760268
Zinc finger protein 177	ZNF177	-0.390585	-0.00783333	0.766973
G protein-coupled receptor associated sorting protein 1	GPRASP1	-0.248889	-0.0294733	0.858913
Hypothetical protein FLJ20323	FLJ20323	-0.424278	-0.133778	0.817619
Hypothetical protein FLJ10178	FLJ10178	-0.458185	-0.00829507	0.732099
Nuclear protein double minute 1	MDM1	-0.557241	-0.147056	0.752527
CD47 antigen (Rh-related antigen, integrin-associated signal transducer)	CD47	-0.351806	0.124556	0.718788
RAN, member RAS oncogene family	RAN	-0.290259	-0.0647333	0.855283
Protein phosphatase 1, catalytic subunit, beta isoform	PPP1CB	-0.266786	0.0386	0.809226
CDC42 small effector 2	CDC42SE2	-0.282992	-0.0471778	0.849206
SMT3 suppressor of mif two 3 homolog 1 (yeast)	SUMO1	-0.138037	-0.165849	1.01946
TRAF family member-associated NFKB activator	TANK	-0.172407	-0.0451333	0.91556
F-box protein 4	FBXO4	0.00324074	-0.221911	1.1689
BBP-like protein 2	BLP2	-0.0857963	-0.145842	1.0425
PC4 and SFRS1 interacting protein 1	PSIP1	-0.105091	-0.0506222	0.962949
Heat shock transcription factor 2	HSF2	-0.145519	-0.0012	0.904807
Similar to CGI-148 protein	LOC201158	-0.191025	-0.0583778	0.912156
KIT ligand	KITLG	0.123941	-0.0243556	1.10826
Chediak-Higashi syndrome 1	CHS1	0.118704	-0.199089	1.24642
Ring finger protein 141	RNF141	0.00594444	-0.126111	1.09585
Nucleosome assembly protein 1-like 1	NAP1L1	-0.343174	-0.239173	0.930449
Heterogeneous nuclear ribonucleoprotein R	HNRPR	-0.246019	-0.236889	0.993692
Dedicator of cytokinesis 4	DOCK4	-0.0319074	-0.395133	1.2863
Twisted gastrulation homolog 1 (Drosophila)	TWSG1	-0.215315	-0.275753	1.04278
Restin-like 2	RSNL2	-0.0327519	-0.291756	1.19665
Septin 10	2011-09-10	-0.0101222	-0.208893	1.14772
CDC-like kinase 1	CLK1	-0.114178	-0.21295	1.07086
Ret finger protein 2	RFP2	-0.0608741	-0.0134444	0.967659
Hypothetical protein FLJ10287	FLJ10287	-0.199056	-0.0382889	0.89455
Ankyrin repeat, family A (RFXANK-like), 2	ANKRA2	-0.260611	-0.0355556	0.855562
Stress 70 protein chaperone, microsome-associated, 60kDa	STCH	-0.0697593	-0.0197728	0.965945
Syntaxin binding protein 3	STXBP3	-0.155611	-0.0547222	0.932458
Hypothetical protein FLJ20331	FLJ20331	-0.160889	-0.194691	1.02371
Survival motor neuron domain containing 1	SMNDC1	-0.0541296	-0.128167	1.05266
Solute carrier family 25 (mitochondrial carrier; phosphate carrier), member 24	SLC25A24	-0.00720741	-0.170267	1.11966
KIAA0433 protein	KIAA0433	-0.266907	0.0587111	0.797956
DnaJ (Hsp40) homolog, subfamily C, member 10	DNAJC10	-0.152704	0.0632222	0.860993
Insulin induced gene 2	INSIG2	-0.0631852	0.0642333	0.915468
Exocyst complex component 8	EXOC8	-0.0953741	-0.0213333	0.949974
FRBZ1 protein	FRBZ1	-0.162667	-0.0883111	0.949766
ORM1-like 1 (S. cerevisiae)	ORMDL1	-0.115311	-0.0845333	0.978892
Schwannomin interacting protein 1	SCHIP1	-0.158815	0.0206889	0.883007
Latent transforming growth factor beta binding protein 2	LTBP2	-0.402639	0.00519667	0.753753
H3 histone, family 3A	H3F3A	-0.457683	-0.0131928	0.734844
Kruppel-like factor 12	KLF12	-0.446796	0.0900642	0.689269
Pleckstrin homology domain containing, family A member 5	PLEKHA5	-0.47313	-0.0148667	0.727862
Zinc finger protein 537	ZNF537	-0.446367	0.165578	0.654314
Collagen, type XIII, alpha 1	COL13A1	-0.612944	0.403422	0.49436
Cornichon homolog 3 (Drosophila)	CNIH3	-0.2123	0.242856	0.729432
SRY (sex determining region Y)-box 4	SOX4	-0.471778	0.356342	0.563263
Armadillo repeat containing, X-linked 2	ARMCX2	-0.292407	0.259778	0.681986
Zinc finger protein 167	ZNF167	-0.135556	0.193956	0.795806
Nudix (nucleoside diphosphate linked moiety X)-type motif 11	NUDT11	-0.672685	0.268279	0.520885
Nudix (nucleoside diphosphate linked moiety X)-type motif 10	NUDT10	-0.618544	0.312229	0.524577
Ankyrin repeat domain 6	ANKRD6	-0.343741	0.179533	0.695791
RAD18 homolog (S. cerevisiae)	RAD18	-0.377296	0.340467	0.60804
Influenza virus NS1A binding protein	IVNS1ABP	-0.272407	-0.00271778	0.829498
Heat shock 105kDa/110kDa protein 1	HSPH1	-0.425563	0.197533	0.649276
Hypothetical protein FLJ32028	FLJ32028	-0.949852	0.307933	0.418185
Natriuretic peptide precursor C	NPPC	-0.542998	0.151733	0.617824
Calpain 6	CAPN6	-0.595963	0.5178	0.462087
GLI-Kruppel family member GLI2	GLI2	-0.161907	0.0298124	0.875561
Neurexin 2	NRXN2	-0.304241	0.0997556	0.755762
Likely ortholog of mouse neighbor of Punc E11	NOPE	-0.0427667	0.215022	0.836369
Ring finger and KH domain containing 3	RKHD3	-0.191556	0.114244	0.808993
Hypothetical protein DKFZp761D112	DKFZp761D112	-0.442615	0.202533	0.639427
Coagulation factor II (thrombin) receptor-like 2	F2RL2	-0.790613	0.4498	0.423252
Cadherin 11, type 2, OB-cadherin (osteoblast)	CDH11	-0.291944	-0.102958	0.877222
KIAA1005 protein	KIAA1005	-0.364463	0.104533	0.722467
Homeodomain-only protein	HOP	-0.124148	0.100444	0.855837
Chromosome 11 open reading frame 11	C11orf11	-0.485719	-0.097122	0.763872
Zinc finger protein 594	ZNF594	-0.625148	-0.0313778	0.662609
SET binding protein 1	SETBP1	-0.54987	-0.139956	0.752668
P21 (CDKN1A)-activated kinase 3	PAK3	-0.293889	0.102269	0.759879
Transcription elongation factor A (SII)-like 7	TCEAL7	-0.425663	0.0724222	0.708046
Chromosome 6 open reading frame 152	C6orf152	-0.22163	0.0160222	0.848125
THAP domain containing 10	THAP10	-0.120759	-0.0897556	0.978739
Ubiquitin specific protease 46	USP46	-0.314889	-0.0370222	0.82481
Ribosomal protein L31	RPL31	-0.306204	0.226507	0.691255
Hypothetical protein MGC33414	MGC33414	-1.02854	0.118999	0.451394
Hypothetical protein FLJ12644	FLJ12644	-0.307037	0.183056	0.711979
HTPAP protein	HTPAP	-0.369481	0.181409	0.682599
Zinc finger protein 509	ZNF509	-0.171006	0.125687	0.814117
Chromosome 20 open reading frame 12	C20orf12	-0.351674	0.0900667	0.736246
WW domain containing oxidoreductase	WWOX	-0.190938	0.0702605	0.834394
MOB1, Mps One Binder kinase activator-like 2B (yeast)	MOBKL2B	-0.300759	-0.00848889	0.816616
Zinc finger protein 471	ZNF471	-0.0164444	-0.0385333	1.01543
Hypothetical protein MGC14276	MGC14276	-0.00642593	0.0262889	0.977579
Heparan sulfate (glucosamine) 3-O-sulfotransferase 1	HS3ST1	-0.664185	0.138669	0.573214
Protocadherin beta 5	PCDHB5	-0.295685	0.0991802	0.76056
Chromosome 14 open reading frame 132	C14orf132	-0.232463	0.0332889	0.831765
Odd-skipped related 1 (Drosophila)	OSR1	-0.352741	-0.0375156	0.803726
NEDD8 ultimate buster-1	NYREN18	0.0720185	-0.1592	1.17383
Coagulation factor III (thromboplastin, tissue factor)	F3	0.520704	-0.0706044	1.50661
Casein alpha s1	CSN1S1	0.698265	0.210304	1.40246
Dystrophin (muscular dystrophy, Duchenne and Becker types)	DMD	0.230287	0.0797556	1.10998
FIS	FIS	0.0711815	0.2512	0.882692
Keratin associated protein 8-1	KRTAP8-1	-0.236346	0.5828	0.566777
Hypothetical protein FLJ11017	FLJ11017	0.428296	-0.0970444	1.43927
Major histocompatibility complex, class II, DQ alpha 1	HLA-DQA1	-0.213719	0.00423087	0.859786
Glutaminyl-tRNA synthase (glutamine-hydrolyzing)-like 1	QRSL1	-0.196152	-0.107222	0.94022
UDP glycosyltransferase 2 family, polypeptide B15	UGT2B15	-0.274	0.4826	0.59189
UDP glycosyltransferase 2 family, polypeptide B17	UGT2B17	-0.0511616	0.408362	0.727227
Carcinoembryonic antigen-related cell adhesion molecule 6 (non-specific cross reacting antigen)	CEACAM6	0.157992	0.685878	0.693571
Chromosome 15 open reading frame 27	C15orf27	-0.152167	0.232378	0.766021
Somatostatin receptor 1	SSTR1	-0.0513704	0.103057	0.898489
Latrophilin 3	LPHN3	0.472685	-0.153149	1.5431
Solute carrier family 40 (iron-regulated transporter), member 1	SLC40A1	0.135102	-0.116086	1.19019
Cytochrome P450, family 4, subfamily X, polypeptide 1	CYP4X1	0.425852	-0.0762556	1.41628
Zinc finger protein 533	ZNF533	0.200181	0.187118	1.0091
HRAS-like suppressor 2	HRASLS2	-0.00125926	0.00343333	0.996753
Hypothetical protein LOC134548	LOC134548	0.269889	-0.116733	1.30733
Sel-1 suppressor of lin-12-like (C. elegans)	SEL1L	0.117667	-0.27045	1.30868
Serine palmitoyltransferase, long chain base subunit 1	SPTLC1	0.0230741	-0.211605	1.17664
Hypothetical protein FLJ14753	FLJ14753	0.075813	-0.195356	1.20678
Solute carrier family 30 (zinc transporter), member 6	SLC30A6	0.302556	0.0424861	1.19754
EF-hand domain (C-terminal) containing 2	EFHC2	-0.0227593	0.259689	0.822195
Hypothetical protein MGC52282	MGC52282	0.177519	0.133533	1.03096
Melanoma associated antigen (mutated) 1-like 1	MUM1L1	0.373574	-0.0461778	1.3377
Hypothetical protein BC004360	LOC87769	0.253261	-0.0277611	1.21506
Nanos homolog 1 (Drosophila)	NANOS1	0.229315	-0.0344667	1.20062
Plasminogen-like	PLGL	0.318741	-0.231739	1.46457
Uridine phosphorylase 1	UPP1	0.326352	0.00877778	1.24623
Scinderin	SCIN	0.56537	-0.0270222	1.50775
Importin 7	IPO7	0.0814259	0.130111	0.966817
Thioredoxin reductase 1	TXNRD1	0.161448	0.0210444	1.10221
Signal sequence receptor, alpha (translocon-associated protein alpha)	SSR1	0.286398	-0.0735444	1.28337
Cyclic AMP phosphoprotein, 19 kD	ARPP-19	0.277648	-0.142682	1.33823
Alkylglycerone phosphate synthase	AGPS	0.63937	-0.222229	1.81705
Vacuolar protein sorting 26 (yeast)	VPS26	0.341056	-0.192622	1.44761
PEST-containing nuclear protein	PCNP	-0.234672	0.0218568	0.8371
Hypothetical protein FLJ12484	FLJ12484	-0.0220741	0.196567	0.859375
Likely ortholog of rat vacuole membrane protein 1	VMP1	-0.077113	0.0442222	0.919336
Wingless-type MMTV integration site family, member 6	WNT6	-0.237134	0.00269707	0.846845
Par-6 partitioning defective 6 homolog gamma (C. elegans)	PARD6G	-0.312678	0.0025252	0.803738
SRY (sex determining region Y)-box 3	SOX3	0.0173556	0.0274062	0.993058
Forkhead box Q1	FOXQ1	-0.0225544	0.0592572	0.94487
GLI-Kruppel family member GLI4	GLI4	0.277568	-0.185705	1.37867
POU domain, class 3, transcription factor 3	POU3F3	0.49195	-0.222361	1.6407
Nuclear transcription factor Y, gamma	NFYC	0.371074	-0.0280386	1.3187
Chromosome 19 open reading frame 25	C19orf25	0.340222	0.0488395	1.22381
Proprotein convertase subtilisin/kexin type 1 inhibitor	PCSK1N	0.309981	-0.082286	1.31245
Chromosome 15 open reading frame 16	C15orf16	0.592407	-0.160034	1.68464
Neurogenin 3	NEUROG3	0.355759	-0.00861944	1.28733
Glutamate receptor, ionotropic, N-methyl D-aspartate 2D	GRIN2D	0.368812	-0.0120618	1.30213
Hypothetical protein FLJ10490	FLJ10490	0.3495	-0.1006	1.36613
Cytochrome c oxidase subunit VIa polypeptide 2	COX6A2	0.137646	-0.175014	1.242
Homeo box A3	HOXA3	0.154278	-0.0743556	1.17172
Heparan sulfate 2-O-sulfotransferase 1	HS2ST1	0.289421	-0.129756	1.33716
Mucoepidermoid carcinoma translocated 1	MECT1	0.19749	-0.20304	1.31999
Bone morphogenetic protein 8a	BMP8A	0.173709	-0.136096	1.23954
Poly (ADP-ribose) polymerase family, member 10	PARP10	0.259293	-0.00860778	1.20405
Corticotropin releasing hormone receptor 2	CRHR2	0.260592	-0.127106	1.3083
Paired-like (aristaless) homeobox 2a	PHOX2A	0.16213	-0.190889	1.27723
Transcription factor similar to D. melanogaster homeodomain protein lady bird late	LBX1	0.196204	-0.239568	1.35263
CASK interacting protein 1	CASKIN1	0.328347	-0.192467	1.43476
Calcium channel, voltage-dependent, alpha 1I subunit	CACNA1I	0.27253	-0.212164	1.39929
Zinc finger protein 467	ZNF467	0.305424	-0.199758	1.4193
CDC42 effector protein (Rho GTPase binding) 5	CDC42EP5	0.323219	-0.248861	1.48667
Late cornified envelope 5A	LCE5A	0.245093	-0.239405	1.3991
G protein-coupled receptor 153	GPR153	0.285486	-0.196433	1.3966
Ring finger and KH domain containing 1	RKHD1	0.192426	-0.344544	1.45092
Immediate early response 5	IER5	0.296807	-0.0933594	1.31054
Hairy and enhancer of split 7 (Drosophila)	HES7	0.385056	-0.103725	1.40326
SPPL2b	SPPL2B	0.341895	-0.152097	1.40834
KIAA1856 protein	KIAA1856	0.275648	-0.187031	1.3781
NK2 transcription factor related, locus 8 (Drosophila)	NKX2-8	0.16387	-0.0597024	1.16762
Ras-induced senescence 1	RIS1	0.144204	-0.269709	1.33229
Kruppel-like factor 16	KLF16	0.140603	-0.175549	1.24501
BCL2 binding component 3	BBC3	0.316171	-0.179608	1.41008
Zinc finger protein, multitype 1	ZFPM1	0.296293	-0.164067	1.37589
C-Maf-inducing protein	CMIP	0.0944167	-0.221118	1.24447
Hypothetical protein FLJ10404	FLJ10404	-0.00303367	-0.119678	1.08421
Cadherin-like 24	CDH24	0.0962444	-0.139613	1.17761
Zinc finger protein 575	ZNF575	0.119519	-0.0376026	1.11506
Hypothetical protein MGC10772	MGC10772	-0.179191	0.0767889	0.837418
Caspase recruitment domain family, member 9	CARD9	0.158901	-0.119172	1.21257
Lipase, hepatic	LIPC	0.174815	0.197533	0.984376
Homolog of mouse skeletal muscle sarcoplasmic reticulum protein JP-45	FLJ32416	-0.440637	0.364351	0.572367
Hypothetical protein MGC42174	MGC42174	-0.366759	0.328378	0.617651
Likely ortholog of kinesin light chain 2	KLC2	-0.304222	0.204244	0.702969
A kinase (PRKA) anchor protein 8-like	AKAP8L	-0.161138	0.212378	0.771899
Hypothetical protein FLJ35801	FLJ35801	-0.259481	0.194636	0.729957
Ral GEF with PH domain and SH3 binding motif 2	RALGPS2	-0.371537	0.115476	0.713501
Polymerase (DNA-directed), delta 3, accessory subunit	POLD3	0.104315	0.06424	1.02817
Discoidin, CUB and LCCL domain containing 1	DCBLD1	0.213481	-0.204783	1.33632
Neurolysin (metallopeptidase M3 family)	NLN	0.0325336	0.0396968	0.995047
Defective in sister chromatid cohesion homolog 1 (S. cerevisiae)	DCC1	-0.0530584	0.231052	0.821248
Growth arrest-specific 2 like 3	GAS2L3	0.187296	0.0921778	1.06815
Hypothetical protein LOC161527	LOC161527	-0.179196	-0.0536889	0.916682
Glutathione S-transferase theta 1	GSTT1	-0.0926296	-0.616889	1.43819
Nuclear receptor subfamily 1, group D, member 1	NR1D1	0.165574	0.137467	1.01967
Tissue inhibitor of metalloproteinase 3 (Sorsby fundus dystrophy, pseudoinflammatory)	TIMP3	-0.238823	-0.291456	1.03716
Desmin	DES	0.458852	0.238667	1.16488
Cytochrome P450, family 2, subfamily B, polypeptide 6	CYP2B6	0.160963	0.461019	0.812221
Protocadherin beta 9	PCDHB9	0.0941111	0.340622	0.842932
Hypothetical protein LOC284542	LOC284542	-0.185222	0.105967	0.817228
Myomesin (M-protein) 2, 165kDa	MYOM2	-0.000524296	-0.240178	1.18071
Mitochondrial ribosomal protein L43	MRPL43	0.138944	0.195778	0.961372
Collagen, type X, alpha 1(Schmid metaphyseal chondrodysplasia)	COL10A1	0.378383	0.293378	1.06069
Adenylate cyclase activating polypeptide 1 (pituitary)	ADCYAP1	0.677002	0.153622	1.43732
Integrin, alpha X (antigen CD11C (p150), alpha polypeptide)	ITGAX	0.157222	0.167314	0.99303
Phospholipase A2, group VII (platelet-activating factor acetylhydrolase, plasma)	PLA2G7	0.069463	0.158111	0.940404
Secreted phosphoprotein 1 (osteopontin, bone sialoprotein I, early T-lymphocyte activation 1)	SPP1	0.0610185	0.218511	0.896582
Janus kinase 3 (a protein tyrosine kinase, leukocyte)	JAK3	-0.240474	0.133987	0.771394
Lectin, galactoside-binding, soluble, 2 (galectin 2)	LGALS2	-0.619648	0.191171	0.570058
CDW52 antigen (CAMPATH-1 antigen)	CDW52	-0.172185	-0.0938444	0.947146
Chemokine (C-C motif) receptor 7	CCR7	-0.138034	0.0490914	0.878354
Lymphotoxin beta (TNF superfamily, member 3)	LTB	-0.323037	0.0743333	0.759241
Nucleoporin 62kDa	NUP62	-0.024563	0.0287528	0.963719
Matrix metalloproteinase 9 (gelatinase B, 92kDa gelatinase, 92kDa type IV collagenase)	MMP9	0.141963	-0.152267	1.22623
Chemokine (C-C motif) ligand 17	CCL17	0.267648	0.193978	1.05239
Chemokine (C-C motif) ligand 19	CCL19	0.231333	-0.0945654	1.25345
Dual specificity phosphatase 2	DUSP2	-0.213287	0.295733	0.702699
Low density lipoprotein receptor (familial hypercholesterolemia)	LDLR	-0.10967	0.0672144	0.884611
B-cell CLL/lymphoma 3	BCL3	-0.155374	-0.0675778	0.940959
Immediate early response 3	IER3	-0.354744	0.178933	0.690791
Leukemia inhibitory factor (cholinergic differentiation factor)	LIF	-0.126909	0.141956	0.829972
Hyaluronan synthase 3	HAS3	-0.74852	0.486356	0.424879
Tumor necrosis factor receptor superfamily, member 12A	TNFRSF12A	-0.506778	0.217867	0.605146
Activity-regulated cytoskeleton-associated protein	ARC	-0.189477	0.206356	0.76005
Actin, alpha 1, skeletal muscle	ACTA1	0.224444	0.113356	1.08004
Myosin, light polypeptide 7, regulatory	MYL7	-0.302681	0.451813	0.592754
Chemokine (C-X-C motif) ligand 2	CXCL2	-0.198394	0.0645028	0.833413
Chemokine (C-X-C motif) ligand 3	CXCL3	0.0357681	0.267576	0.851567
Regulator of G-protein signalling 2, 24kDa	RGS2	-0.24663	0.276524	0.695849
Neurocalcin delta	NCALD	-0.27524	0.379877	0.635024
Lysyl oxidase-like 4	LOXL4	-0.244	0.186089	0.742216
Serine protease inhibitor, Kazal type 1	SPINK1	-0.35637	0.531838	0.540285
Glutathione S-transferase M3 (brain)	GSTM3	-0.262316	0.203411	0.724106
Cut-like 2 (Drosophila)	CUTL2	-0.420191	0.358838	0.582759
Dopa decarboxylase (aromatic L-amino acid decarboxylase)	DDC	-0.235037	0.440933	0.625911
UDP glycosyltransferase 2 family, polypeptide B7	UGT2B7	-0.362926	0.841111	0.434059
UDP glycosyltransferase 2 family, polypeptide B10	UGT2B10	-0.304085	0.683	0.504496
UDP glycosyltransferase 2 family, polypeptide B28	UGT2B28	-0.164877	0.823224	0.504141
UDP glycosyltransferase 2 family, polypeptide B11	UGT2B11	-0.0466815	0.764629	0.569864
Dehydrogenase/reductase (SDR family) member 2	DHRS2	-0.209363	0.300063	0.702502
Aldo-keto reductase family 1, member B10 (aldose reductase)	AKR1B10	0.059013	0.476117	0.748927
Microseminoprotein, beta-	MSMB	0.0292288	0.723167	0.618164
Glutathione S-transferase theta 2	GSTT2	-0.387249	0.450644	0.55946
Hydroxyprostaglandin dehydrogenase 15-(NAD)	HPGD	0.0575473	0.302189	0.844025
Synaptopodin 2-like	SYNPO2L	-0.242941	0.541356	0.580635
Arachidonate 15-lipoxygenase, second type	ALOX15B	-0.780019	0.664644	0.367378
Butyryl Coenzyme A synthetase 1	BUCS1	-0.53037	0.961131	0.355642
3-hydroxy-3-methylglutaryl-Coenzyme A synthase 2 (mitochondrial)	HMGCS2	-0.208079	0.417378	0.648215
ATP-binding cassette, sub-family C (CFTR/MRP), member 11	ABCC11	-0.173	0.459242	0.645173
Serine hydrolase-like	SERHL	-0.0320556	0.642091	0.626703
Kraken-like	dJ222E13.1	-0.325741	0.648844	0.508886
Homeo box HB9	HLXB9	-0.350933	0.383578	0.601022
Hypothetical protein FLJ22671	FLJ22671	-0.377516	0.3969	0.584625
Tumor necrosis factor receptor superfamily, member 11b (osteoprotegerin)	TNFRSF11B	-0.171963	-0.0328353	0.908068
Gene rich cluster, A gene	GRCA	-0.188278	0.164844	0.782888
Estrogen receptor 1	ESR1	0.0945185	0.343978	0.841212
Hypothetical protein MGC15730	MGC15730	-0.24637	0.216044	0.72577
Kynureninase (L-kynurenine hydrolase)	KYNU	-0.17013	0.220527	0.762783
Heparan sulfate 6-O-sulfotransferase 3	HS6ST3	-0.320049	0.246778	0.6751
Hypothetical protein FLJ11535	FLJ11535	0.134188	0.300422	0.891166
Synaptotagmin-like 2	SYTL2	-0.0320667	0.233378	0.831942
WGAR9166	LOC387914	-0.171852	0.5894	0.589984
Chitinase 3-like 2	CHI3L2	-0.328926	0.0799889	0.75319
Lipocalin 2 (oncogene 24p3)	LCN2	-0.31083	0.266902	0.670016
Major histocompatibility complex, class II, DP beta 1	HLA-DPB1	-0.227195	-0.0759901	0.900498
Stathmin-like 2	STMN2	0.216856	-0.0612889	1.21263
CD3G antigen, gamma polypeptide (TiT3 complex)	CD3G	-0.444167	0.237983	0.623236
Interleukin 7 receptor	IL7R	-0.653259	0.250578	0.534463
LOC442534		-0.248024	0.153422	0.757099
Chemokine (C-C motif) ligand 5	CCL5	-0.314333	0.206578	0.696932
Triggering receptor expressed on myeloid cells 2	TREM2	-0.385981	0.216861	0.658455
Interferon regulatory factor 4	IRF4	0.149907	0.0204222	1.0939
Prospero-related homeobox 1	PROX1	-0.128065	0.0391333	0.890571
Chemokine (C-C motif) ligand 21	CCL21	0.28237	0.287733	0.99629
Leucine rich repeat containing 15	LRRC15	0.163589	0.09904	1.04576
Chemokine (C-X3-C motif) receptor 1	CX3CR1	-0.281963	0.210222	0.710947
Serine protease inhibitor, Kazal type 2 (acrosin-trypsin inhibitor)	SPINK2	-0.262185	0.505911	0.587192
Immunoglobulin lambda-like polypeptide 1	IGLL1	-0.604069	0.453369	0.480485
Immunoglobulin heavy constant mu	IGHM	-0.359828	0.159834	0.697535
Immunoglobulin kappa constant	IGKC	-0.333132	0.138728	0.721034
Immunoglobulin lambda constant 2 (Kern-Oz- marker)	IGLC2	-0.623425	0.321127	0.519591
Der1-like domain family, member 3	DERL3	-0.945963	0.361911	0.403916
Immunoglobulin J polypeptide, linker protein for immunoglobulin alpha and mu polypeptides	IGJ	-1.12446	0.282538	0.377096
Similar to immunoglobulin M chain		-0.569556	0.0856933	0.634966
CD8 antigen, alpha polypeptide (p32)	CD8A	-0.326778	0.556402	0.542171
CD2 antigen (p50), sheep red blood cell receptor	CD2	-0.588907	0.3034	0.538752
TRAF3-interacting Jun N-terminal kinase (JNK)-activating modulator	T3JAM	-0.563259	0.236553	0.574424
Tumor necrosis factor receptor superfamily, member 7	TNFRSF7	-0.31313	0.3832	0.61714
Immunoglobulin superfamily receptor translocation associated 2	IRTA2	-0.344479	0.602138	0.518848
Adenosine monophosphate deaminase 1 (isoform M)	AMPD1	-0.580942	0.672622	0.419411
Hypothetical protein MGC1136	MGC1136	-0.525751	0.3748	0.535682
Tumor necrosis factor receptor superfamily, member 17	TNFRSF17	-1.23503	0.540691	0.292049
SLAM family member 7	SLAMF7	-0.783481	0.551644	0.396357
POU domain, class 2, associating factor 1	POU2AF1	-1.16937	0.607918	0.291731
Copine V	CPNE5	-0.654296	0.233533	0.540427
Wingless-type MMTV integration site family, member 10A	WNT10A	-0.628204	0.309156	0.522188
Transforming growth factor, alpha	TGFA	-0.310267	0.474067	0.58062
Family with sequence similarity 46, member C	FAM46C	-0.421815	0.367629	0.578567
Pim-2 oncogene	PIM2	-0.413907	0.268667	0.623053
Collagen, type IV, alpha 4	COL4A4	0.105741	0.330644	0.855652
Integrin, alpha 8	ITGA8	0.227621	0.0860963	1.10307
Chemokine (C-X-C motif) ligand 10	CXCL10	0.0171759	-0.150511	1.12326
CD48 antigen (B-cell membrane protein)	CD48	-0.368859	0.124716	0.710263
Chemokine (C-C motif) receptor 2	CCR2	-0.162169	0.271689	0.74028
Interleukin 18 (interferon-gamma-inducing factor)	IL18	0.0985617	0.0806074	1.01252
Caspase recruitment domain family, member 15	CARD15	-0.179259	0.249	0.743158
C-type (calcium dependent, carbohydrate-recognition domain) lectin, superfamily member 6	CLECSF6	0.019	-0.006621	1.01792
Toll-like receptor 7	TLR7	0.0191602	-0.0046	1.01661
CD3Z antigen, zeta polypeptide (TiT3 complex)	CD3Z	-0.0395556	0.289333	0.796149
Baculoviral IAP repeat-containing 1	BIRC1	0.0201574	0.0531611	0.977383
Advillin	AVIL	0.139093	0.0904889	1.03426
B-cell linker	BLNK	-0.225315	0.0824222	0.807908
Interleukin 2 receptor, beta	IL2RB	0.0082037	0.308622	0.812017
Chemokine (C motif) ligand 2	XCL2	-0.346944	0.173356	0.697227
Chemokine (C motif) ligand 2	XCL2	-0.0746481	0.2358	0.806391
Chemokine (C-C motif) receptor 5	CCR5	-0.295333	0.303487	0.660294
G protein-coupled receptor 171	GPR171	0.0130778	0.316844	0.810134
Granzyme H (cathepsin G-like 2, protein h-CCPX)	GZMH	0.103196	0.0914222	1.00819
T-box 21	TBX21	0.0978148	0.0987556	0.999348
Chemokine (C-X-C motif) ligand 9	CXCL9	0.248296	-0.167602	1.33413
Granzyme A (granzyme 1, cytotoxic T-lymphocyte-associated serine esterase 3)	GZMA	0.303722	-0.0736444	1.29897
Guanylate binding protein 5	GBP5	0.214574	0.1896	1.01746
Major histocompatibility complex, class II, DQ beta 2	HLA-DQB2	-0.134389	-0.0935556	0.972093
CD96 antigen	CD96	-0.0986111	0.0622667	0.894481
Chromosome 11 open reading frame 21	C11orf21	0.104889	0.082	1.01599
T-cell activation GTPase activating protein	TAGAP	0.249152	0.161422	1.0627
Apolipoprotein B48 receptor	APOB48R	-0.151556	0.0236222	0.885658
Chromosome 13 open reading frame 18	C13orf18	-0.15913	0.1392	0.813193
Chemokine (C-X-C motif) receptor 3	CXCR3	-0.181444	0.333333	0.699901
Ral-GDS related protein Rgr	Rgr	0.0123426	0.411471	0.758316
Chordin-like 2	CHRDL2	0.0423227	0.765891	0.605598
Mesenchymal stem cell protein DSC54	LOC51334	0.181741	-0.152595	1.2608
Tripartite motif-containing 9	TRIM9	-0.148385	0.272849	0.746786
Piwi-like 4 (Drosophila)	PIWIL4	-0.155352	0.00638889	0.893946
Signal transducer and activator of transcription 6, interleukin-4 induced	STAT6	-0.0703644	-0.144604	1.05281
Ras-related associated with diabetes	RRAD	-0.0897778	-0.0263889	0.957013
Alanyl (membrane) aminopeptidase (aminopeptidase N, aminopeptidase M, microsomal aminopeptidase, CD13, p150)	ANPEP	-0.185956	0.0815778	0.830739
Ovary-specific acidic protein	OSAP	-0.094563	0.318222	0.751172
Transducer of ERBB2, 1	TOB1	-0.232426	0.0882222	0.80071
Hypothetical protein FLJ20716	FLJ20716	-0.290148	-0.105925	0.880123
Dapper homolog 2, antagonist of beta-catenin (xenopus)	DACT2	-0.418859	-0.312667	0.929037
Matrix metalloproteinase 3 (stromelysin 1, progelatinase)	MMP3	-0.0550185	0.127358	0.88125
Matrix metalloproteinase 11 (stromelysin 3)	MMP11	-0.115778	0.299478	0.749887
Astrotactin	ASTN	-0.163448	0.388956	0.681883
WNT1 inducible signaling pathway protein 1	WISP1	0.0660741	0.308289	0.845446
Leucine rich repeat neuronal 6A	LRRN6A	0.1315	0.0938	1.02648
Glioma-associated oncogene homolog (zinc finger protein)	GLI	-0.0967963	0.0602667	0.896849
Calcium channel, voltage-dependent, alpha 1G subunit	CACNA1G	-0.133667	0.417424	0.682504
Maternally expressed 3	MEG3	-0.0289706	0.159877	0.877306
A disintegrin-like and metalloprotease (reprolysin type) with thrombospondin type 1 motif, 8	ADAMTS8	0.0153436	0.306477	0.81726
Sortilin-related VPS10 domain containing receptor 2	SORCS2	0.117456	0.0995067	1.01252
Chromosome 9 open reading frame 33	SHC3	0.192	0.149822	1.02967
ATP-binding cassette, sub-family A (ABC1), member 4	ABCA4	-0.0262222	0.0666222	0.937672
Trefoil factor 3 (intestinal)	TFF3	-0.578195	0.186784	0.588462
Secretoglobin, family 3A, member 1	SCGB3A1	-0.612556	0.405376	0.493824
Mucin 4, tracheobronchial	MUC4	-0.113987	0.397111	0.701688
Ribosomal protein L10a	RPL10A	0.00488889	0.2514	0.842932
Protein phosphatase 3 (formerly 2B), catalytic subunit, alpha isoform (calcineurin A alpha)	PPP3CA	0.0341852	0.337689	0.810282
Hypothetical protein LOC150763	LOC150763	0.231722	0.300467	0.953467
Hemochromatosis	HFE	0.0436037	-0.00837111	1.03668
Ariadne homolog, ubiquitin-conjugating enzyme E2 binding protein, 1 (Drosophila)	ARIH1	0.148907	0.285099	0.909918
Telomerase-associated protein 1	TEP1	-0.0802963	0.735778	0.567985
Hypothetical protein FLJ10613	FLJ10613	-0.00192181	0.342911	0.787399
DKFZP586A0522 protein	DKFZP586A0522	0.545037	0.230622	1.24351
Ataxia telangiectasia mutated (includes complementation groups A, C and D)	ATM	-0.248407	0.202	0.731836
Ring finger protein 125	RNF125	-0.155534	0.22428	0.768537
Nucleoporin 43kDa	NUP43	-0.258352	0.239556	0.708133
Hypothetical protein FLJ12586	FLJ12586	-0.129658	0.219118	0.78525
FLJ46385 protein	FLJ46385	-0.160278	0.114556	0.826546
Hypothetical protein FLJ40427	FLJ40427	-0.00424074	0.498533	0.705748
RAB GTPase activating protein 1	RABGAP1	-0.264596	0.0771956	0.789061
KIAA0924 protein	KIAA0924	-0.57463	0.253311	0.563333
Dopamine responsive protein	LOC220869	-0.447991	0.134962	0.667596
Secretoglobin, family 1D, member 2	SCGB1D2	-0.882367	-0.302919	0.669219
Secretoglobin, family 1D, member 1	SCGB1D1	-0.165031	0.0565067	0.857651
Prolactin-induced protein	PIP	-0.708302	-0.0854489	0.649385
Small breast epithelial mucin	LOC118430	-1.26589	-0.0409718	0.427822
Chemokine (C-C motif) receptor 6	CCR6	-0.493148	0.578081	0.475914
Doublecortex; lissencephaly, X-linked (doublecortin)	DCX	-0.375198	1.04602	0.373396
Parathyroid hormone-like hormone	PTHLH	-0.457833	0.764533	0.428579
Neurexin 3	NRXN3	-0.34637	0.376356	0.605951
GREB1 protein	GREB1	-0.255444	0.248689	0.705084
Defensin, beta 1	DEFB1	-0.311889	0.1886	0.706867
RAB11 family interacting protein 1 (class I)	RAB11FIP1	-0.237852	0.207133	0.734592
Solute carrier organic anion transporter family, member 2A1	SLCO2A1	-0.0907325	0.148578	0.84715
Scrapie responsive protein 1	SCRG1	-0.423296	0.2254	0.637856
EPH receptor B1	EPHB1	-0.35308	0.563351	0.529818
BarH-like homeobox 2	BARX2	-0.290166	0.367422	0.633937
Amyloid beta (A4) precursor protein-binding, family A, member 1 (X11)	APBA1	-0.314053	0.630533	0.519578
Solute carrier family 5 (sodium/glucose cotransporter), member 1	SLC5A1	-0.969796	0.675644	0.319649
Synaptotagmin VIII	SYT8	-0.469271	0.561178	0.489558
CTAGE family, member 5	CTAGE5	-0.271454	0.240511	0.701267
Ets variant gene 6 (TEL oncogene)	ETV6	-0.290574	0.175104	0.72413
Phosphodiesterase 7A	PDE7A	-0.447074	0.286742	0.601311
Mastermind-like 2 (Drosophila)	MAML2	-0.268111	0.109578	0.76967
Villin 2 (ezrin)	VIL2	-0.2784	0.249021	0.693794
Kallikrein 5	KLK5	-0.849673	0.0543733	0.534386
Kelch repeat and BTB (POZ) domain containing 6	KBTBD6	-0.258074	0.222657	0.716614
Leucine rich repeat containing 3B	LRRC3B	-0.503526	0.330736	0.56087
Chromosome 21 open reading frame 88	C21orf88	-0.664095	0.774576	0.368907
Toll-like receptor 5	TLR5	-0.0131333	0.0568889	0.952623
IQ motif containing GTPase activating protein 2	IQGAP2	-0.0587407	0.323689	0.767145
SEC24 related gene family, member D (S. cerevisiae)	SEC24D	-0.0345	0.174822	0.864943
WD repeat and FYVE domain containing 3	WDFY3	0.117056	0.0322222	1.06057
Hypothetical protein LOC283970	LOC283970	0.0525556	0.194067	0.906569
Carbonyl reductase 3	CBR3	-0.0944463	0.494267	0.664936
O-acyltransferase (membrane bound) domain containing 2	OACT2	-0.276815	0.419872	0.616988
Hypothetical protein FLJ37794	FLJ37794	-0.146621	0.252922	0.758098
Bromodomain containing 1	BRD1	-0.130782	0.0916533	0.857117
RUN and TBC1 domain containing 3	RUTBC3	-0.161907	0.219356	0.767765
Golgi associated, gamma adaptin ear containing, ARF binding protein 1	GGA1	-0.286037	-0.00593333	0.823532
Zinc finger, DHHC domain containing 21	ZDHHC21	-0.169215	0.0892014	0.836005
SMAD specific E3 ubiquitin protein ligase 1	SMURF1	0.100352	0.0997778	1.0004
Calcium channel, voltage-dependent, beta 4 subunit	CACNB4	-0.414352	0.247844	0.631916
Poly (ADP-ribose) polymerase family, member 11	PARP11	0.0174685	0.266211	0.84163
Mouse zinc finger protein 14-like	KIAA1559	0.0455556	0.246933	0.86972
DKFZP564G2022 protein	DKFZP564G2022	-0.223907	0.142433	0.775748
Hypothetical protein FLJ21127	FLJ21127	-0.279981	0.249956	0.692585
Hypothetical protein DKFZp547G183	DKFZp547G183	-0.0719259	0.203289	0.826327
Hypothetical gene supported by BC055092		-0.185081	0.209844	0.760528
DNA segment on chromosome X and Y (unique) 155 expressed sequence	DXYS155E	-0.179259	0.175733	0.781874
Hypothetical LOC401126	FLJ13197	-0.313056	0.279096	0.663353
Sodium channel, voltage-gated, type II, beta	SCN2B	-0.571556	0.227758	0.574623
Chromosome 20 open reading frame 17	C20orf17	-0.0775206	0.103289	0.882208
FLJ45803 protein	FLJ45803	-0.125508	0.204374	0.795602
PTPL1-associated RhoGAP 1	PARG1	0.222546	0.0263691	1.14566
Murine retrovirus integration site 1 homolog	MRVI1	0.358778	0.0836444	1.21011
Hypothetical protein 15E1.2	15E1.2	0.237611	0.0522667	1.13709
Hypothetical protein DKFZp686L21136	ZNF44	-0.0662346	-0.112894	1.03287
KIAA1961 protein	RAPGEF6	0.0122685	-0.0384933	1.03581
KIAA1217	KIAA1217	-0.0794815	-0.132067	1.03712
Enah/Vasp-like	EVL	0.0220741	0.358267	0.792129
2-aminoadipic 6-semialdehyde dehydrogenase	AASDH	-0.00531481	0.185844	0.875902
SERTA domain containing 4	SERTAD4	-0.433422	0.0704844	0.705195
Ras homolog gene family, member I	ARHI	-0.565444	0.241684	0.571518
Zinc finger protein 552	ZNF552	-0.460111	0.201533	0.632157
Ankyrin repeat domain 22	ANKRD22	-0.322615	0.382469	0.613407
Family with sequence similarity 31, member B	FLJ20054	-0.32008	0.295644	0.652602
Hypothetical protein MGC27277	MGC27277	-0.417537	0.384364	0.573593
Glial fibrillary acidic protein	GFAP	-0.00242593	0.0349111	0.974452
Ubiquitin specific protease 36	USP36	-0.0482019	-0.0194642	0.980278
Cytochrome P450, family 7, subfamily B, polypeptide 1	CYP7B1	0.0887407	-0.0522694	1.10268
UDP-N-acetyl-alpha-D-galactosamine:polypeptide N-acetylgalactosaminyltransferase-like 4	GALNTL4	0.0326481	0.00191111	1.02153
SPARC-like 1 (mast9, hevin)	SPARCL1	0.0860093	-0.0696379	1.11392
LOC440960		-0.239407	0.117111	0.781047
Leiomodin 1 (smooth muscle)	LMOD1	0.00233333	-0.0167778	1.01333
Adenylate cyclase 4	ADCY4	0.330885	-0.157162	1.40255
Protocadherin beta 16	PCDHB16	0.114407	0.0836444	1.02155
Thrombospondin, type I, domain containing 2	THSD2	0.21213	-0.120867	1.25963
Hypothetical protein FLJ12057	FLJ12057	-0.188278	-0.0845778	0.930643
Nexilin (F actin binding protein)	NEXN	0.213111	-0.155064	1.29072
Homeo box A9	HOXA9	0.0138519	-0.0169457	1.02158
PDZ domain containing RING finger 3	PDZRN3	-0.0566667	-0.0668889	1.00711
Hypothetical protein FLJ36492	FLJ36492	0.119493	-0.146578	1.20253
[truncated: 1,519 more rows]
