# Supplementary material for: Gene expression in extratumoral microenvironment predicts clinical outcome in breast cancer patients
Source: Breast Cancer Res. 2012 Mar 19;14(2):R51. doi: 10.1186/bcr3152 (PMC3446385; doi:10.1186/bcr3152)
Supplement: Additional file 2 — Table S2. Ingenuity Pathway Analysis of Molecular and Cellular Functions associated with gene clusters in Figure 1A. Gene categories, functions, function annotation, Benjamini-Hochberg P-value and lists of molecules detected per category are shown for each of the two clusters (orange and grey) identified in Figure 1 and enumerated in Table S1. [file bcr3152-S2.XLSX]

## Sheet: Sheet1
Supplemental Table 2. Ingenuity Pathway Analysis of Molecular and Cellular Functions of Gene Clusters in Figure 1.
Full list Molecular and Cellular Functions Enriched in Up-regulated Gene Cluster
Category	Function	Function Annotation	B-H p-value	Molecules	# Molecules
Cellular Movement	movement	movement of cells	3.94e-17	ABL2, ADAM12, ADAM33, ADAMTS1, ADM, ADRB2, ANGPT1, ANGPTL1, ANGPTL4, AOC3, ARHGAP24, ARHGEF6, ASAP2, BDKRB1, BMP2, BMX, C3, CALCRL, CAT, CAV1, CCL2, CCL4, CCL13, CCL18, CCL26 (includes EG:10344), CCL3L3, CCR1, CD28, CD34, CD36, CD69, CDH13, CDKN1A, CMKLR1, CNR1, COL1A1, COL4A1, COL4A2, COMP, CSF2RA (includes EG:1438), CSPG4, CTGF, CTSG, CTSL1, CTSS, CXCR7, CYR61, DCLK1, DDR2, DEFA3 (includes EG:1…	187
Cellular Movement	movement	movement of eukaryotic cells	7.86e-16	ABL2, ADAM12, ADAM33, ADAMTS1, ADM, ADRB2, ANGPT1, ANGPTL1, ANGPTL4, AOC3, ARHGAP24, ARHGEF6, BDKRB1, BMP2, BMX, C3, CALCRL, CAT, CAV1, CCL2, CCL4, CCL13, CCL18, CCL26 (includes EG:10344), CCL3L3, CCR1, CD28, CD34, CD36, CD69, CDH13, CDKN1A, CMKLR1, CNR1, COL1A1, COL4A1, COL4A2, COMP, CSF2RA (includes EG:1438), CSPG4, CTGF, CTSG, CTSL1, CTSS, CXCR7, CYR61, DCLK1, DDR2, DEFA3 (includes EG:1668), D…	174
Cellular Movement	movement	movement of cell lines	1.36e-05	ADAM12, ADAM33, ADAMTS1, ANGPT1, BDKRB1, C3, CAT, CAV1, CCL2, CCL13, CCR1, CD36, CDKN1A, CNR1, CTGF, CTSL1, CYR61, DPP4, EGR1, ETS1, F10, FGF7, FIGF, FLT1, FOXO1, GJA1, GZMB, HAS2, HBEGF, ICAM1, ID1, IGF1, IGFBP5, IGFBP6, IL6, IL8, ITGAM, ITGB1, ITGB2, ITGB1BP1, KDR, KLF2, LEP, LGALS1, LOX, LPAR1, LRP1, MAP3K8, MEOX2, MME, MMP19, NOV, NOX4, NRP1, OSM, PAX3, PITX2, PPAP2B, PTGS2, PTPN11, S100B, S1…	77
Cellular Movement	migration	migration of cells	4.34e-17	ABL2, ADAM12, ADAM33, ADAMTS1, ADM, ADRB2, ANGPT1, ANGPTL1, ANGPTL4, AOC3, ARHGAP24, ARHGEF6, ASAP2, BDKRB1, BMP2, BMX, C3, CALCRL, CAT, CAV1, CCL2, CCL4, CCL13, CCL18, CCL26 (includes EG:10344), CCL3L3, CCR1, CD28, CD34, CD36, CD69, CDH13, CDKN1A, CMKLR1, CNR1, COL1A1, COL4A1, COL4A2, COMP, CSF2RA (includes EG:1438), CSPG4, CTGF, CTSG, CTSL1, CTSS, CXCR7, CYR61, DCLK1, DDR2, DEFA3 (includes EG:1…	185
Cellular Movement	migration	migration of normal cells	1.62e-15	ABL2, ADM, ADRB2, ANGPT1, ANGPTL1, ANGPTL4, AOC3, ARHGAP24, ARHGEF6, BDKRB1, BMP2, BMX, C3, CALCRL, CAV1, CCL2, CCL4, CCL13, CCL18, CCL26 (includes EG:10344), CCL3L3, CCR1, CD28, CD34, CD69, CDH13, CDKN1A, CMKLR1, COL1A1, COL4A1, COL4A2, COMP, CSF2RA (includes EG:1438), CSPG4, CTGF, CTSG, CTSS, CXCR7, CYR61, DCLK1, DDR2, DEFA3 (includes EG:1668), DOCK2, DUSP1, EBF1, ELANE, ELN, EPAS1, ESAM, ETS1,…	142
Cellular Movement	migration	migration of connective tissue cells	0.000215	ABL2, ANGPT1, CALCRL, CAV1, CCL2, CCL4, CCL13, CDKN1A, COL1A1, CTGF, CYR61, DDR2, HBEGF, IGF1, ITGB1, ITGB1BP1, LGALS1, LRP1, MAP3K8, MRAS, RAMP3, RECK, S1PR1	23
Cellular Movement	cell movement	cell movement	4.36e-10	ADM, ADRB2, AGTR1, ALOX5AP, ANGPT1, AOC3, BDKRB1, C2, C3, CAV1, CAV3, CCL2, CCL4, CCL13, CCL18, CCL26 (includes EG:10344), CCL3L3, CCR1, CCRL1, CCRL2, CD14, CD28, CD36, CD69, CD93, CDH13, CFH, CHST4, CIITA, CMKLR1, CNR1, COL1A1, COL4A1, CSF2RA (includes EG:1438), CSPG4, CTSG, CTSS, CXCR7, CYR61, DEFA3 (includes EG:1668), DLC1, DOCK2, DOK1, DUSP1, ELANE, ELN, F10, FABP4, FCGR2A, FCGR2B, FCGR3A, FE…	131
Cellular Movement	cell movement	cell movement of normal cells	1.29e-08	ADM, ADRB2, ALOX5AP, ANGPT1, AOC3, BDKRB1, C2, C3, CAV1, CCL2, CCL4, CCL13, CCL18, CCL26 (includes EG:10344), CCL3L3, CCR1, CD14, CD28, CD36, CD93, CFH, CHST4, CIITA, CMKLR1, COL1A1, COL4A1, CSF2RA (includes EG:1438), CSPG4, CTSG, CTSS, CXCR7, DUSP1, ELANE, ELN, FABP4, FCGR2A, FCGR2B, FCGR3A, FERMT3, FGR, FLT1, FOS, FPR1, GSN, HCK, HMOX1, HP, HRH1, ICAM1, IGF1, IL6, IL8, ITGAM, ITGB1, ITGB2, KDR,…	95
Cellular Movement	cell movement	cell movement of eukaryotic cells	2.76e-08	ADM, ADRB2, AGTR1, ALOX5AP, ANGPT1, AOC3, BDKRB1, C2, C3, CAV1, CCL2, CCL4, CCL13, CCL18, CCL26 (includes EG:10344), CCL3L3, CCR1, CCRL1, CD14, CD28, CD36, CD69, CD93, CDH13, CFH, CHST4, CIITA, CMKLR1, CNR1, COL1A1, COL4A1, CSF2RA (includes EG:1438), CSPG4, CTSG, CTSS, CXCR7, DEFA3 (includes EG:1668), DLC1, DUSP1, ELANE, ELN, FABP4, FCGR2A, FCGR2B, FCGR3A, FERMT2, FERMT3, FGR, FIGF, FLT1, FOS, FP…	112
Cellular Movement	transmigration	transmigration of eukaryotic cells	1.07e-07	AOC3, CCL2, CCL4, CCL13, CCL3L3, CD28, COL1A1, COL4A1, CTSS, ELANE, ELN, FERMT3, FPR1, ICAM1, ID1, IGF1, IL8, ITGAM, ITGB1, ITGB2, LGALS1, MCAM, PPARG, PTGDR, RARRES2, SELE, TLR4, TNF	28
Cellular Movement	transmigration	transmigration of normal cells	2.2e-07	AOC3, CCL2, CCL4, CCL13, CCL3L3, CD28, COL1A1, COL4A1, CTSS, ELANE, ELN, FERMT3, FPR1, ICAM1, IL8, ITGAM, ITGB1, ITGB2, LGALS1, MCAM, PPARG, PTGDR, RARRES2, SELE, TLR4, TNF	26
Cellular Movement	homing	homing	1.79e-07	AGTR1, ANGPT1, AOC3, C3, CAV1, CCL2, CCL4, CCL13, CCL18, CCL26 (includes EG:10344), CCL3L3, CCR1, CCRL1, CCRL2, CD28, CD36, CD69, CHST4, CMKLR1, CNR1, CSF2RA (includes EG:1438), CTSG, CXCR7, CYR61, DEFA3 (includes EG:1668), DOCK2, ELN, F10, FCGR2A, FGR, FIGF, FLT1, FPR1, HBEGF, HCK, HP, HRH1, IGF1, IL6, IL8, ITGAM, ITGB1, ITGB2, KDR, LEP, LGALS1, LOX, NOV, NQO1, NQO2, NRP1, PPARG, PROK2, PTAFR, P…	71
Cellular Movement	homing	homing of eukaryotic cells	2.63e-07	AGTR1, ANGPT1, AOC3, C3, CAV1, CCL2, CCL4, CCL13, CCL18, CCL26 (includes EG:10344), CCL3L3, CCR1, CCRL1, CD28, CD36, CD69, CHST4, CMKLR1, CNR1, CSF2RA (includes EG:1438), CTSG, CXCR7, DEFA3 (includes EG:1668), ELN, FCGR2A, FGR, FIGF, FLT1, FPR1, HCK, HP, HRH1, IGF1, IL6, IL8, ITGAM, ITGB1, ITGB2, KDR, LEP, LGALS1, LOX, NOV, NQO1, NQO2, NRP1, PPARG, PTAFR, PTGDR, PTGS2, PTPN11, PTPRC, RARRES2, S10…	65
Cellular Movement	homing	homing of cells	3.17e-07	AGTR1, ANGPT1, AOC3, C3, CAV1, CCL2, CCL4, CCL13, CCL18, CCL26 (includes EG:10344), CCL3L3, CCR1, CCRL1, CD28, CD36, CD69, CHST4, CMKLR1, CNR1, CSF2RA (includes EG:1438), CTSG, CXCR7, CYR61, DEFA3 (includes EG:1668), ELN, F10, FCGR2A, FGR, FIGF, FLT1, FPR1, HBEGF, HCK, HP, HRH1, IGF1, IL6, IL8, ITGAM, ITGB1, ITGB2, KDR, LEP, LGALS1, LOX, NOV, NQO1, NQO2, NRP1, PPARG, PTAFR, PTGDR, PTGS2, PTPN11, …	68
Cellular Movement	homing	homing of normal cells	1.93e-06	ANGPT1, AOC3, C3, CAV1, CCL2, CCL4, CCL13, CCL18, CCL26 (includes EG:10344), CCL3L3, CCR1, CD28, CHST4, CMKLR1, CSF2RA (includes EG:1438), CTSG, CXCR7, ELN, FCGR2A, FGR, FLT1, FPR1, HCK, HP, HRH1, IL6, IL8, ITGAM, ITGB1, ITGB2, KDR, LEP, LGALS1, LOX, NOV, NQO1, NQO2, PPARG, PTGDR, PTPN11, PTPRC, RARRES2, S100A4, S100B, S1PR1, SELE, SLIT2, SOCS3, TEK, THBS2, TLR4, TNF, TNFSF14, TRIB1	54
Cellular Movement	chemotaxis	chemotaxis	4.21e-07	AGTR1, ANGPT1, C3, CAV1, CCL2, CCL4, CCL13, CCL18, CCL26 (includes EG:10344), CCL3L3, CCR1, CCRL1, CCRL2, CD28, CD36, CD69, CMKLR1, CNR1, CSF2RA (includes EG:1438), CTSG, CXCR7, CYR61, DEFA3 (includes EG:1668), DOCK2, ELN, F10, FCGR2A, FGR, FIGF, FLT1, FPR1, HBEGF, HCK, HP, HRH1, IGF1, IL6, IL8, ITGAM, ITGB1, ITGB2, KDR, LEP, LGALS1, LOX, NOV, NRP1, PPARG, PROK2, PTAFR, PTGDR, PTGS2, PTPN11, PTPR…	67
Cellular Movement	chemotaxis	chemotaxis of cells	6.23e-07	AGTR1, ANGPT1, C3, CAV1, CCL2, CCL4, CCL13, CCL18, CCL26 (includes EG:10344), CCL3L3, CCR1, CCRL1, CD28, CD36, CD69, CMKLR1, CNR1, CSF2RA (includes EG:1438), CTSG, CXCR7, CYR61, DEFA3 (includes EG:1668), ELN, F10, FCGR2A, FGR, FIGF, FLT1, FPR1, HBEGF, HCK, HP, HRH1, IGF1, IL6, IL8, ITGAM, ITGB1, ITGB2, KDR, LEP, LGALS1, LOX, NOV, NRP1, PPARG, PTAFR, PTGDR, PTGS2, PTPN11, PTPRC, RARRES2, S100A4, S…	64
Cellular Movement	chemotaxis	chemotaxis of eukaryotic cells	6.56e-07	AGTR1, ANGPT1, C3, CAV1, CCL2, CCL4, CCL13, CCL18, CCL26 (includes EG:10344), CCL3L3, CCR1, CCRL1, CD28, CD36, CD69, CMKLR1, CNR1, CSF2RA (includes EG:1438), CTSG, CXCR7, DEFA3 (includes EG:1668), ELN, FCGR2A, FGR, FIGF, FLT1, FPR1, HCK, HP, HRH1, IGF1, IL6, IL8, ITGAM, ITGB1, ITGB2, KDR, LEP, LGALS1, LOX, NOV, NRP1, PPARG, PTAFR, PTGDR, PTGS2, PTPN11, PTPRC, RARRES2, S100A4, S100B, S1PR1, SELE, …	61
Cellular Movement	chemotaxis	chemotaxis of normal cells	7.47e-06	ANGPT1, C3, CAV1, CCL2, CCL4, CCL13, CCL18, CCL26 (includes EG:10344), CCL3L3, CCR1, CD28, CMKLR1, CSF2RA (includes EG:1438), CTSG, CXCR7, ELN, FCGR2A, FGR, FLT1, FPR1, HCK, HP, HRH1, IL6, IL8, ITGAM, ITGB1, ITGB2, KDR, LEP, LGALS1, LOX, NOV, PPARG, PTGDR, PTPN11, PTPRC, RARRES2, S100A4, S100B, S1PR1, SELE, SLIT2, SOCS3, TEK, THBS2, TLR4, TNF, TNFSF14, TRIB1	50
Cellular Movement	invasion	invasion of eukaryotic cells	3.08e-05	ADM, ATF3, BDKRB1, CAT, CAV1, CCL2, CD14, CD53, CSPG4, CTSK, CTSL1, CTSS, DLC1, DPP4, ETS1, FABP5, FBLN1, FGF7, FLT1, FSTL1, GJA1, GSN, GZMB, HAS2, HBEGF, HMOX1, ID1, IGF1, IL8, ITGB1, ITGB2, JUNB, KLF8, LEP, LGALS1, LOX, LRP1, MCAM, NFATC2, NOV, NQO1, NRP1, OSM, PPARG, PTGER2, PTGS2, RECK, REL, S100A4, S100A10, S100A12, SDC2, SDCBP, SLIT2, SNAI1, SPARC, SSTR2, STK38L (includes EG:23012), THBS2, …	67
Cellular Movement	invasion	invasion of tumor cell lines	0.000501	ADM, ATF3, BDKRB1, CAT, CAV1, CSPG4, CTSK, CTSS, DLC1, DPP4, ETS1, FABP5, FBLN1, HAS2, HBEGF, HMOX1, ID1, IGF1, IL8, ITGB1, ITGB2, JUNB, KLF8, LEP, LGALS1, LOX, LRP1, NFATC2, NOV, NRP1, PPARG, PTGER2, PTGS2, RECK, REL, S100A4, S100A10, S100A12, SDC2, SDCBP, SNAI1, SPARC, SSTR2, STK38L (includes EG:23012), TIMP4, TNF, TWIST1, VEGFB (includes EG:7423), VIM, ZEB2	50
Cellular Movement	invasion	invasion of cell lines	0.000703	ADM, ATF3, BDKRB1, CAT, CAV1, CSPG4, CTSK, CTSS, DLC1, DPP4, ETS1, FABP5, FBLN1, FGF7, FLT1, FSTL1, GJA1, GSN, HAS2, HBEGF, HMOX1, ID1, IGF1, IL8, ITGB1, ITGB2, JUNB, KLF8, LEP, LGALS1, LOX, LRP1, NFATC2, NOV, NRP1, PPARG, PTGER2, PTGS2, RECK, REL, S100A4, S100A10, S100A12, SDC2, SDCBP, SNAI1, SPARC, SSTR2, STK38L (includes EG:23012), TIMP4, TNF, TWIST1, VEGFB (includes EG:7423), VIM, ZEB2	55
Cellular Movement	infiltration	infiltration	3.18e-05	ADM, ADRB2, ALOX5AP, C2, C3, CAV3, CCL2, CCL4, CCL13, CCL18, CCL3L3, CCR1, CD36, CD93, CFH, CIITA, CTSG, DUSP1, ELANE, FABP4, FCGR2B, FGL2, FLT1, HMOX1, ICAM1, IL6, IL8, IRF8, ITGAM, ITGB1, ITGB2, KDR, LEP, NFATC1, NFATC2, NFKBIA, NFKBIZ, NLRP3, NRP1, OSM, PTGS2, S100A4, SELE, SOCS3, STAT1, THBS2, TLR4, TNF, ZBTB16	49
Cellular Movement	infiltration	infiltration of cells	4.22e-05	ADM, ADRB2, ALOX5AP, C2, C3, CAV3, CCL2, CCL4, CCL13, CCL18, CCL3L3, CCR1, CD36, CD93, CFH, CIITA, CTSG, DUSP1, ELANE, FABP4, FCGR2B, FGL2, FLT1, HMOX1, ICAM1, IL6, IL8, IRF8, ITGAM, ITGB1, ITGB2, KDR, LEP, NFATC1, NFATC2, NFKBIA, NFKBIZ, NLRP3, NRP1, OSM, PTGS2, S100A4, SELE, SOCS3, STAT1, TLR4, TNF, ZBTB16	48
Cellular Movement	mobilization	mobilization of cells	0.000288	ANGPT1, CCL2, CCL4, CCL3L3, CCR1, DEFA3 (includes EG:1668), DPP4, ELANE, FPR1, IL8, ITGB2, KDR, PROK2, SELE, SOCS3, TNF	16
Cellular Movement	mobilization	mobilization of normal cells	0.000585	ANGPT1, CCL2, CCL4, CCL3L3, CCR1, DEFA3 (includes EG:1668), DPP4, ELANE, FPR1, IL8, ITGB2, PROK2, SELE, SOCS3, TNF	15
Organismal Development	angiogenesis	angiogenesis	3.38e-11	ADAMTS1, ADRA1B, AGTR1, ANGPT1, ANGPTL1, ANGPTL2, ANGPTL4, AOC3, ARHGAP24, BDKRB2, BMP2, BMX, CAV1, CCL2, CCL13, CD36, COL4A1, COL4A2, COMP, CSPG4, CST3, CTGF, CTSS, CYR61, DEFA3 (includes EG:1668), ECM1, ELN, ENPEP, EPAS1, ETS1, FGF7, FGF18, FIGF, FLT1, FZD5, HIF3A, HMOX1, ID1, IL6, IL8, ITGB1, ITGB2, KDR, KLF2, LEP, MEOX2, NOTCH4, NPR1, NRP1, OSM, PDE2A, PITX2, PROK2, PTAFR, PTGER2, PTGS2, PTPR…	71
Organismal Development	mass	mass of mammalia	8.97e-08	ADAM12, ADAMTS1, ADRB2, AQP7, ATP1A2, C3, CAV1, CD36, CDKN1A, CEBPA, CNR1, DGAT1, FABP4, FASN, FOXO1, GHR, GPAM, HADHA, HDC, ID1, IGF1, IGFBP6, IL6, ITGB2, LEP, LIPE, LPL, LRP1, MMP19, NPY1R, NPY5R, OSM, PCK1, PHYH, PLIN1, POMC, PPARG, PTGER3, PTGS2, RAMP3, SCD, SELE, SLC2A4, SOCS2, SOCS3, TNF, TPST1, VLDLR, ZFP36	49
Skeletal and Muscular Disorders	rheumatic disease	rheumatic disease of mammalia	7.29e-07	ALOX5AP, ARNTL, C2, C3, C1R, C1S, CCL2, CCL3L3, CD69, CDKN1A, CIITA, CTSS, DUSP1, FCGR2A, FCGR2B, FLT1, FOS, HLA-DRB1, IL6, IL1R2, KDR, LEP, LUM, NCF1C, NFKBIA, PLA2G4A, PPARG, PTGER2, PTGIR, REL, SOCS3, STAT1, TLR4, TNF, TNFSF13B, ZFP36	36
Inflammatory Response	inflammatory response	inflammatory response	3.09e-15	ADRB2, AGTR1, AIF1, ALOX5AP, ANGPT1, AOC3, AOX1, BDKRB1, C3, C3AR1, CALCRL, CCL2, CCL4, CCL13, CCL18, CCL26 (includes EG:10344), CCL3L3, CCR1, CD14, CD28, CD69, CDO1, CFH, CMKLR1, CSF2RA (includes EG:1438), CTSG, CXCR7, CYBB, ELANE, ELN, ETS1, FABP4, FCGR2A, FCGR2B, FGR, FLT1, FOS, FPR1, HCK, HP, HRH1, ICAM1, IGF1, IL6, IL8, IL10RA, IRAK3, ITGAM, ITGB1, ITGB2, KDR, KLRG1, LEP, LGALS1, LTBP1, LY96…	99
Inflammatory Response	inflammation	inflammation	5.74e-10	ADAM12, ALOX5AP, ANGPT1, BDKRB1, BDKRB2, BMX, C3, C3AR1, CAV1, CAV3, CCL2, CCL4, CCL13, CCL18, CCL3L3, CD14, CTSG, CTSS, EGR1, F10, FCGR2A, FCGR2B, FCGR3A, FERMT3, GJA1, HMOX1, HP, HRH1, ICAM1, IGF1, IL6, IL8, IL18R1, IL1R2, IRAK3, ITGB1, ITGB2, JUNB, LGALS1, LHCGR, MME, NFKBIA, NLRP3, NPY1R, NT5E, OSM, PLA2G4A, POMC, PPARG, PTAFR, PTGER3, PTGS2, PTPRC, S100A12, STAT1, THBD, THBS2, TLR4, TNF, TNF…	64
Inflammatory Response	inflammation	inflammation of organ	9.16e-07	ANGPT1, BMX, CAV1, CAV3, CCL4, CCL13, CCL18, CCL3L3, CD14, CTSS, EGR1, FCGR2A, FCGR2B, HMOX1, HP, HRH1, ICAM1, IGF1, IL6, IRAK3, ITGB2, JUNB, LHCGR, MME, NLRP3, NT5E, PPARG, PTAFR, PTGS2, STAT1, THBD, THBS2, TLR4, TNF, TNFRSF4, TNFSF14, TNFSF13B, TREM1	38
Inflammatory Response	inflammation	inflammation of mammalia	6.7e-05	ALOX5AP, CAV1, CD14, FCGR2B, FCGR3A, FERMT3, IL6, IL1R2, IRAK3, ITGB1, ITGB2, NFKBIA, NLRP3, PLA2G4A, POMC, PTGER3, PTGS2, THBD, TLR4, TNF, ZFP36	21
Inflammatory Response	cell movement	cell movement of phagocytes	1.09e-05	ADM, ALOX5AP, ANGPT1, C2, C3, CCL2, CCL4, CCL13, CCL3L3, CCR1, CD28, CD36, CFH, CMKLR1, COL1A1, COL4A1, CSF2RA (includes EG:1438), CTSG, CTSS, DUSP1, ELANE, ELN, FABP4, FCGR2A, FGR, FLT1, FPR1, GSN, HCK, HMOX1, HP, HRH1, ICAM1, IL6, IL8, ITGAM, ITGB1, ITGB2, KDR, LEP, LGALS1, MCAM, NFKBIA, NLRP3, PPARG, PTGDR, PTGS2, RARRES2, S100B, SELE, SLIT2, SOCS3, TLR4, TNF	54
Inflammatory Response	cell movement	cell movement of neutrophils	3.68e-05	ADM, ALOX5AP, C2, C3, CCL2, CCL4, CCL13, CCL3L3, CD28, CD36, CFH, CSF2RA (includes EG:1438), CTSG, DUSP1, ELANE, FABP4, FCGR2A, FGR, FPR1, GSN, HCK, HMOX1, ICAM1, IL6, IL8, ITGAM, ITGB1, ITGB2, NFKBIA, PTGDR, PTGS2, SELE, SLIT2, SOCS3, TLR4, TNF	36
Inflammatory Response	cell movement	cell movement of monocytes	0.000276	ANGPT1, CCL2, CCL4, CCL13, COL1A1, COL4A1, CTSG, CTSS, ELN, FLT1, FPR1, HP, ICAM1, IL6, IL8, ITGB1, ITGB2, LGALS1, MCAM, PPARG, S100B, SELE, TNF	23
Inflammatory Response	recruitment	recruitment of macrophages	0.000424	C3AR1, CCL2, CCL4, CCL13, CCR1, CD36, ETS1, GPC3, ICAM1, IL8, ITGB2, THBS2, TLR4, TNF	14
Inflammatory Response	infiltration	infiltration by neutrophils	0.000191	ADM, ALOX5AP, C2, C3, CCL4, CD36, CFH, CTSG, DUSP1, ELANE, FABP4, ICAM1, IL6, IL8, ITGAM, ITGB2, NFKBIA, PTGS2, SELE, SOCS3, TLR4, TNF	22
Connective Tissue Disorders	connective tissue disorder	connective tissue disorder	6.22e-15	ACER3, ACO1, ACSL1, ADAMTS1, ADAMTS2, ADAMTS4, ADAMTS5, ADAMTS16, ADAMTSL3, ADAP2, ADM, ADRA1B, ADRB2, AGTR1, AIF1, ALOX5AP, ANGPT1, ANGPTL2, ANO2, ANO3 (includes EG:63982), AQPEP, ARNTL, BAALC, BANK1, BCAT1, BDKRB2, BMP2, C2, C3, C13ORF15, C1R, C1S, C3AR1, C5ORF30, C7ORF58, CALCRL, CAMK1, CCL2, CCL4, CCL13, CCL18, CCL3L3, CCR1, CCRL2, CD28, CD36, CD53, CD68, CD69, CD83, CD33 (includes EG:945), C…	250
Connective Tissue Disorders	connective tissue disorder	connective tissue disorder of mammalia	5.81e-07	ALOX5AP, ARNTL, C2, C3, C1R, C1S, CCL2, CCL3L3, CD69, CDKN1A, CIITA, CTSS, DUSP1, FCGR2A, FCGR2B, FLT1, FOS, HLA-DRB1, IL6, IL1R2, ITGB1, KDR, LEP, LUM, NCF1C, NFKBIA, PLA2G4A, PPARG, PTGER2, PTGIR, REL, SOCS3, STAT1, TLR4, TNF, TNFSF13B, ZFP36	37
Cellular Growth and Proliferation	proliferation	proliferation of normal cells	4.52e-14	ADAMTS1, ADM, ADRB2, AGTR1, AIF1, ANGPT1, ANGPTL1, ANGPTL4, AQP7, ARHGAP24, B4GALT6, BCL2A1, BMP2, BMX, C3, C3AR1, CALCRL, CAT, CAV1, CAV2, CCL2, CCL4, CCL13, CCR1, CD14, CD28, CD36, CD83, CD33 (includes EG:945), CDH13, CDKN1A, CDKN1C, CDKN2B, CDKN2C, CDON, CEBPA, CFLAR, CIITA, CLEC10A, CNR1, COL14A1, COL4A1, COL4A2, COL8A1, CREB1, CREM, CSF2RA (includes EG:1438), CTGF, CYR61, DDR2, DOCK2, DOK1, …	180
Cellular Growth and Proliferation	proliferation	proliferation of cells	6.41e-13	ACVR1C, ADAMTS1, ADM, ADRA1B, ADRB2, AGTR1, AIF1, AKR1C3, ALDH1L1, ANGPT1, ANGPTL1, ANGPTL4, AQP7, ARHGAP24, ASPH, ATF3, AVPR2, B4GALT6, BCAT1, BCL2A1, BDKRB2, BMP2, BMX, BTG2, C3, C3AR1, CALCRL, CAT, CAV1, CAV2, CCL2, CCL4, CCL13, CCL18, CCL3L3, CCR1, CD14, CD28, CD36, CD83, CD33 (includes EG:945), CDH13, CDKN1A, CDKN1C, CDKN2B, CDKN2C, CDON, CEBPA, CFLAR, CIITA, CLEC10A, CNR1, CNTFR, COL14A1, C…	266
Cellular Growth and Proliferation	proliferation	proliferation of connective tissue cells	8.22e-06	AIF1, BMP2, CAV1, CCL2, CCL13, CDKN1A, CDKN2B, CIITA, COL14A1, CTGF, DDR2, DOK1, DUSP1, FGF7, FGF18, FLT1, FOS, FOSB, FOXO1, GHR, GJA1, HBEGF, HOXA10, HTR2B, IGF1, IGFBP5, IGFBP6, IL6, IL8, ITGB1, JUNB, LEP, LGALS1, LPAR1, OSM, PGAM2, PTGER2, RECK, SOCS3, SPARC, STAT1, TF, TNF, TNFAIP8, TNMD, TXNIP, VCAN	47
Cellular Growth and Proliferation	growth	growth of cells	2.95e-10	ABL2, ADAM12, ADM, ADRA1B, AGTR1, AIF1, AKAP12, ALDH1A1, ATF3, BAG4, BCL2A1, BDKRB1, BMP2, BMX, BTG2, C3, C1QTNF3, CALM1, CAT, CAV1, CCL2, CCL4, CCL3L3, CD14, CD28, CD163, CD248, CDH13, CDH23, CDKN1A, CDKN1C, CDKN2B, CDKN2C, CEBPA, CNTFR, COL14A1, COL1A1, COL1A2, COL4A2, COL6A2, COL6A3, CREB1, CREM, CSF2RA (includes EG:1438), CSPG4, CTGF, CTSL1, CXCR7, CYR61, DLC1, DPP4, DPT, DUSP1, ECM1, EGR1, E…	206
Cellular Growth and Proliferation	formation	formation of connective tissue cells	0.000187	ADAM12, BMP2, CCL2, CCL3L3, CDKN1A, CIITA, EGR1, FGF18, ICAM1, IL6, ITGB1, PLA2G4A, PPARG, PTGS2, PTH1R, SFRP2, SFRP4, SOCS3, SPARC, TNF	20
Cell Death	apoptosis	apoptosis of normal cells	2.34e-12	ABL2, ADAM12, ADCY5, ADM, ADRB2, AGTR1, ALDH1A1, ANGPT1, AQP7, ATF3, ATP1A2, BCL2A1, BMP2, BNIP3L, BOK, BTG2, C3, CAT, CAV1, CAV3, CCL4, CCL13, CCL3L3, CD14, CD28, CD36, CD69, CDKN1A, CDKN1C, CDKN2C, CEBPA, CFH, CFLAR, CIDEA, CIITA, COL4A2, COMP, CREB1, CREM, CSF2RA (includes EG:1438), CTGF, CTSG, CTSS, CYP26B1, DAPK1, DUSP1, EGR1, EN1, ETS1, FCGR2B, FLI1, FOS, FOXO1, FSTL1, FSTL3, GADD45B, GATA6…	147
Cell Death	apoptosis	apoptosis	2.52e-12	ABL2, ACVR1C, ADAM12, ADCY5, ADM, ADRB2, AGPAT2, AGTR1, AIFM2, AKAP12, ALDH2, ALDH1A1, ALDOC, ANGPT1, ANGPTL1, ANGPTL4, AQP7, ASAH1, ATF3, ATP1A2, BCL2A1, BDKRB1, BDKRB2, BMP2, BMX, BNIP3L, BOK, BTG2, C3, CALCRL, CAT, CAV1, CAV3, CCL4, CCL13, CCL3L3, CD14, CD28, CD36, CD53, CD69, CD33 (includes EG:945), CD79B, CDKN1A, CDKN1C, CDKN2B, CDKN2C, CEBPA, CFH, CFLAR, CIDEA, CIDEC, CIITA, CNR1, COL4A2, C…	257
Cell Death	survival	survival of cells	0.000477	ABCC6, ANGPT1, ANGPTL1, BCL2A1, BMP2, CALB2, CAT, CAV1, CCL2, CCL4, CCR1, CD28, CD33 (includes EG:945), CDH13, CDKN1A, CFLAR, CNR1, CNTFR, CREB1, CSF2RA (includes EG:1438), CXCR7, CYBB, CYP3A4, CYR61, DEFA3 (includes EG:1668), DNASE1L3, DPP4, DUSP1, EMILIN2, EN1, FGF7, FGR, FKBP5, FLI1, FLT1, FOXO1, GADD45B, GFRA2, GHR, GZMB, HBEGF, HCK, HMOX1, ICAM1, IGF1, IGFBP5, IL6, IL8, ITGB1, ITGB2, JAK1, K…	104
Reproductive System Disease	breast cancer	breast cancer	6.61e-06	ADRA1B, ADRB2, AGPAT2, ALDH1A1, ATF3, BAG4, BCL2A1, BTG2, BTNL8, CAV1, CCL2, CD68, CD69, CD79B, CDH13, CDKN1A, CEBPA, CES1 (includes EG:1066), CLEC10A, COL1A1, CTGF, CTSL1, CYP3A4, CYR61, DECR1, DHFR, DLC1, DOCK11, DUSP1, ECM1, EGR1, ELOVL6, FASN, FBN1, FERMT2, FGF7, FIGF, FLRT2, FLT1, FOS, FOSB, FOXO1, FRMD4A, FSTL3, GADD45B, GPR4, GPR183, GSN, HAPLN1, HBA1, HBEGF, HK2, HOXB6, HP, HRH1, HSPB7, I…	108
Cellular Development	differentiation	differentiation of connective tissue cells	1.04e-07	ADRB2, BMP2, CCL2, CCL3L3, CDKN1A, CEBPA, CMKLR1, CREB1, CST5, EBF1, FABP4, FGF18, FIGF, FOS, FOXO1, GADD45B, GAS7, HAS2, HSD11B1, HTR2B, IGF1, IL6, IL8, IRAK3, JUNB, KLF10, LAMA4, LEP, LGALS12, LRRC17, MITF, MRAP, NAMPT, NFATC1, NFATC2, OSM, PITX2, PPARG, PRG4 (includes EG:10216), PTGER2, PTGFR, PTH1R, PTPN11, RARRES2, RUNX1T1, SCD, SERPINF1, SFRP2, SFRP4, SLC2A4, SOCS3, STAT1, TCF7L2, TLR4, TNF…	57
Cell-To-Cell Signaling and Interaction	recruitment	recruitment of macrophages	0.000424	C3AR1, CCL2, CCL4, CCL13, CCR1, CD36, ETS1, GPC3, ICAM1, IL8, ITGB2, THBS2, TLR4, TNF	14
Organismal Survival	survival	survival of mammalia	5.09e-08	ADM, ADRB2, AGPAT2, AGTR1, ASAH1, BCL2A1, C3, CCL2, CCL13, CCL3L3, CCR1, CD14, CDKN1A, CDKN2C, CEBPA, COL3A1, COMP, CYBB, DEFA3 (includes EG:1668), DIO3, DOK1, DOK2, DUSP1, FCGR2B, FGL2, FLI1, FLT1, FOS, FZD5, HMOX1, HP, HTR2B, ICAM1, ID1, IDO1, IGF1, IL6, IL18R1, IRF5, IRF8, ITGA7, ITGAM, ITGB1, KDR, KLF6, LPAR1, LPL, LY96, MARCO, MME, NCR1, NFKBIA, NLRP3, NQO2, NRP1, PIM1, PLTP, PPARG, PTGIS, P…	71
Organismal Injury and Abnormalities	fibrosis	fibrosis	2.63e-07	ACSL1, ADRB2, AGTR1, ATF3, BDKRB2, C3, CAV1, CAV3, CCL2, CCL13, CCR1, COL1A1, COL1A2, COL3A1, CREB1, CREM, EGR1, ELANE, ETS1, FCGR2B, FGF7, FLT1, GSN, HCK, HP, ICAM1, IFIT1, IFIT3, IGF1, IL6, ITGB1, KDR, KLF15, LAMA4, LIMS1, LPL, LYVE1, NLRP3, NPR1, NT5E, OSM, PDE3B, PLA2G2A, PLA2G4A, PLOD2, PTGIR, PTGIS, PTGS2, PTH1R, S100A4, SCD, SGCD, SSTR2, STAT1, THBS2, TLR4, TNF	57
Organismal Injury and Abnormalities	fibrosis	fibrosis of organ	1.93e-05	ACSL1, ADRB2, AGTR1, ATF3, BDKRB2, C3, CAV1, EGR1, ELANE, FCGR2B, HCK, HP, ICAM1, ITGB1, LAMA4, LPL, NPR1, NT5E, OSM, PTGIS, PTGS2, SCD, SGCD, STAT1, THBS2, TNF	26
Connective Tissue Development and Function	mass	mass of connective tissue	7.48e-07	AQP7, ATF3, BMP2, C3, CAV1, CDKN1A, CNR1, CRY1, DGAT1, FOSB, FSTL3, GFRA2, GPAM, IGF1, JUNB, LEP, LIPE, LPL, LRP1, NPY1R, NPY5R, PCK1, PER1, PLIN1, POMC, PPARG, SCD, SLC2A4, STAT1	29
Connective Tissue Development and Function	quantity	quantity of connective tissue	6.76e-06	ACACB, ADAM12, CEBPA, DPT, EGR1, HDC, HSD11B1, IGF1, IGFBP5, LEP, LIPE, NPY1R, NQO1, PCOLCE, PCSK5, PLIN1, POMC, PPARG, PRKAR2B, PRRX2	20
Connective Tissue Development and Function	quantity	quantity of connective tissue cells	0.000141	ADAM12, CCL2, CDKN1A, CIDEA, CTGF, FGF18, FOS, FOSB, GRID1, HDC, HSD11B1, IGF1, ITGB1, JUNB, KLF2, LIMD1, LIPE, NPY1R, NT5E, PPARG, PTH1R, S1PR1, SPARC, TNF, UGCG	25
Connective Tissue Development and Function	binding	binding of fibroblast cell lines	7.93e-05	CYR61, DAPK1, ICAM1, IGF1, IL6, IL18R1, ITGAM, ITGB1, ITGB2, LHCGR, LOX	11
Tissue Development	developmental process	developmental process of connective tissue	2.02e-06	ADAMTS1, ADRB2, ALDH1A1, BMP2, CAV1, CTSK, EGR1, EN1, FGF18, GADD45B, GHR, GJA1, GPC3, GSN, HDC, HOXA10, HRH1, IGF1, IL6, LEP, MECOM, MEOX1, MITF, MSX1, NOX4, NPR1, NR4A3, OSM, PAX3, PCSK5, PITX2, PPARG, PRRX2, PTAFR, PTGS2, PTH1R, RDH10, ROR1, RSAD2, SATB2, SOX5 (includes EG:6660), SPARC, STAT1, TBX15, THBS2, TNF	46
Full list Molecular and Cellular Functions Enriched in Down-regulated Gene Cluster
Category	Function	Function Annotation	B-H p-value	Molecules	# Molecules
Cell-To-Cell Signaling and Interaction	adhesion	adhesion of cells	3.38e-06	ADAM17, ALCAM, B4GALT1, C4BPA, CCL28, CD24, CDCP1, CDH1, CDH3, CDH22, CEACAM1, CLDN1, CLDN3, CTNND2, CX3CL1, CXADR, CYP2J2, DDR1, DKK3, DMBT1, DSC3, DSG3, EGF, ELF3, EPCAM, EPHB3, ERBB2, ERBB3, FOXP1, FUT3, GRP, HES1, KIT, LAMA3, LAMC2, LGALS7, LMO7, MFGE8, MPZL2, MYO6, NRG1, PDPN, PERP, PHLDA1, PIGR, PRLR, PTPRK, PTPRT, PTPRZ1, PVRL1, RCAN1, RGS1, SDC1, SERPINB5, SKAP1, SOX9, ST6GALNAC5, TRPV6, …	62
Cell-To-Cell Signaling and Interaction	adhesion	adhesion of tumor cell lines	0.000121	ADAM17, ALCAM, B4GALT1, CD24, CDCP1, CDH1, CDH3, CX3CL1, CYP2J2, DKK3, EGF, EPCAM, FOXP1, GRP, HES1, LAMA3, LAMC2, MYO6, NRG1, RCAN1, SDC1, SERPINB5, ST6GALNAC5, VSNL1	24
Cell-To-Cell Signaling and Interaction	adhesion	adhesion of cell lines	0.000407	ADAM17, ALCAM, B4GALT1, CD24, CDCP1, CDH1, CDH3, CX3CL1, CYP2J2, DKK3, EGF, ELF3, EPCAM, EPHB3, FOXP1, GRP, HES1, LAMA3, LAMC2, MYO6, NRG1, PIGR, RCAN1, SDC1, SERPINB5, SOX9, ST6GALNAC5, VSNL1	28
Cell-To-Cell Signaling and Interaction	adhesion	adhesion of breast cancer cell lines	0.0416	CD24, CDCP1, CDH1, CDH3, CYP2J2, MYO6, SERPINB5	7
Cell-To-Cell Signaling and Interaction	adhesion	adhesion of epithelial cells	0.0673	CDH1, DSG3, EGF, EPCAM, LAMA3, PIGR	6
Cell-To-Cell Signaling and Interaction	formation	formation of cell-cell contacts	0.00141	CLDN1, CLDN4, CLDN19, CTSL2, CXADR, ERBB2, ERBB4, GJB1, INADL, MYO6, NTF4, OCLN, PRKCZ, PRLR	14
Cell-To-Cell Signaling and Interaction	formation	formation of tight junctions	0.0196	CLDN1, CLDN19, ERBB2, OCLN, PRKCZ	5
Cell-To-Cell Signaling and Interaction	formation	formation of intercellular junctions	0.024	CLDN1, CLDN19, CXADR, ERBB2, ERBB4, GJB1, INADL, NTF4, OCLN, PRKCZ, PRLR	11
Tissue Development	adhesion	adhesion of cells	3.38e-06	ADAM17, ALCAM, B4GALT1, C4BPA, CCL28, CD24, CDCP1, CDH1, CDH3, CDH22, CEACAM1, CLDN1, CLDN3, CTNND2, CX3CL1, CXADR, CYP2J2, DDR1, DKK3, DMBT1, DSC3, DSG3, EGF, ELF3, EPCAM, EPHB3, ERBB2, ERBB3, FOXP1, FUT3, GRP, HES1, KIT, LAMA3, LAMC2, LGALS7, LMO7, MFGE8, MPZL2, MYO6, NRG1, PDPN, PERP, PHLDA1, PIGR, PRLR, PTPRK, PTPRT, PTPRZ1, PVRL1, RCAN1, RGS1, SDC1, SERPINB5, SKAP1, SOX9, ST6GALNAC5, TRPV6, …	62
Tissue Development	adhesion	adhesion of tumor cell lines	0.000121	ADAM17, ALCAM, B4GALT1, CD24, CDCP1, CDH1, CDH3, CX3CL1, CYP2J2, DKK3, EGF, EPCAM, FOXP1, GRP, HES1, LAMA3, LAMC2, MYO6, NRG1, RCAN1, SDC1, SERPINB5, ST6GALNAC5, VSNL1	24
Tissue Development	adhesion	adhesion of cell lines	0.000407	ADAM17, ALCAM, B4GALT1, CD24, CDCP1, CDH1, CDH3, CX3CL1, CYP2J2, DKK3, EGF, ELF3, EPCAM, EPHB3, FOXP1, GRP, HES1, LAMA3, LAMC2, MYO6, NRG1, PIGR, RCAN1, SDC1, SERPINB5, SOX9, ST6GALNAC5, VSNL1	28
Tissue Development	developmental process	developmental process of epithelial tissue	0.00618	CDH1, ERBB4, FGFR2, FOXA1, FRAS1, KRT17, KRT6A, LAMA1, PLAT, SERPINB5, SOX9, TP63, WNT4	13
Tissue Development	aggregation	aggregation of breast cancer cell lines	0.000812	CDH1, CITED1, EGF, NRG1	4
Tissue Development	development	development of tissue	0.00488	B4GALT1, CITED1, CX3CL1, CYP26A1, EGF, EGR2, EGR3, ELF5, EPB41L5, ERBB2, ERBB3, ERBB4, ETV1, FGFR2, FOXA1, FOXP1, FRAS1, HES1, IL17B, IRF6, IRX3, IRX5, KLF5, KRT17, KRT6A, KRT6B, LAMA1, MSX2, NEUROG2, NRG1, NRTN, OVOL1, PDGFA, PDLIM3, PLAT, PRLR, ROR2, RORC, SERPINB5, SFRP1, SOX9, TBX1, TFAP2A, TP63, TPM1, TRAF4, WNT4, WNT5A	48
Tissue Development	development	development of epithelial tissue	0.0272	FGFR2, FOXA1, FRAS1, KRT17, KRT6A, LAMA1, PLAT, SERPINB5, TP63, WNT4	10
Tissue Development	morphogenesis	morphogenesis of epithelial tissue	0.00613	FGFR2, FOXA1, FRAS1, KRT17, KRT6A, LAMA1, SERPINB5, WNT4	8
Tissue Development	stratification	stratification of epithelial cells	0.0332	CDH1, MSX2	2
Tissue Development	differentiation	differentiation of epithelial tissue	0.0513	CDH1, ERBB4, SOX9, TP63	4
Cellular Development	developmental process	developmental process of epithelial cells	1.36e-05	B4GALT1, CDH1, CITED1, CTSL2, DMBT1, EGF, ELF5, ERBB2, FABP7, FGFR2, FHL2, FOXA1, FZD1, HES1, IRF6, KCNE1, KIT, KLF5, KRT6A, LAMA3, MLPH, MSX2, NRG1, OCA2, PRLR, SOX9, SOX10, TFCP2L1, TP63, XBP1	30
Cellular Development	differentiation	differentiation of epithelial cells	0.00108	CDH1, CITED1, CTSL2, DMBT1, EGF, ELF5, FABP7, FGFR2, FOXA1, FZD1, HES1, IRF6, KIT, KLF5, MLPH, OCA2, PRLR, SOX9, SOX10, TP63	20
Cellular Development	differentiation	differentiation of breast cancer cell lines	0.0019	ERBB2, ERBB4, FABP7, NRG1	4
Cellular Development	differentiation	differentiation of epithelial tissue	0.0513	CDH1, ERBB4, SOX9, TP63	4
Cellular Development	growth	growth of epithelial cell lines	0.0306	EGF, ERBB2, ERBB4, LZTS1, MLL, MST4, NRG1, SEC14L2, WNT5A	9
Cellular Development	maturation	maturation of epithelial cells	0.00805	FOXA1, KCNE1, TFCP2L1, XBP1	4
Cellular Development	development	development of epithelial cells	0.0461	B4GALT1, CDH1, KIT, LAMA3, SOX10, TP63	6
Cellular Movement	movement	movement of cell lines	0.000132	ADAM17, ALCAM, ARHGAP8, CD24, CDH1, CLDN4, CNN1, CTNND2, CX3CL1, CYP2J2, DDR1, EDN2, EGF, EPHB3, ERBB2, ERBB3, ERBB4, ETV5, FABP7, FHL2, GRP, IGFBP2, KIT, LAMA3, LAMC2, MFI2, MLL, MSX2, MUC1, MYLK, NRG1, PTN, PTPRZ1, RARRES1, RPS6KA5, SDC1, SERPINA5, SPDEF, SPHK1, SYNM, TFAP2A, TFAP2C, VAV3, VSNL1, WNT5A	45
Cellular Movement	movement	movement of cells	0.000407	ADAM17, ALCAM, ALOX5, ARHGAP8, B4GALT1, CCL28, CD24, CDH1, CEACAM1, CLDN4, CNN1, CTNND2, CTSL2, CX3CL1, CYP2J2, DDR1, DMBT1, EDN2, EGF, EPHB3, ERBB2, ERBB3, ERBB4, ETV5, FABP7, FHL2, GCNT1, GRP, IGFBP2, KIT, KLF5, KRT6A, LAMA1, LAMA3, LAMC2, LYPD3, MFI2, MIA, MLL, MMP7, MSX2, MUC1, MYLK, NEUROG2, NRG1, NRTN, NTF4, OVOL2, PDE4B, PDGFA, PIGR, PLAT, PRKCZ, PTN, PTPRK, PTPRZ1, RARRES1, RGS1, RPS6KA5,…	77
Cellular Movement	migration	migration of eukaryotic cells	0.00231	ADAM17, ALCAM, ALOX5, ARHGAP8, B4GALT1, CCL28, CD24, CDH1, CEACAM1, CLDN4, CTSL2, CX3CL1, CYP2J2, DDR1, DMBT1, EDN2, EGF, EPHB3, ERBB2, ERBB3, ERBB4, FABP7, FHL2, GCNT1, GRP, IGFBP2, KIT, KLF5, KRT6A, LAMA1, LAMA3, LAMC2, MFI2, MIA, MLL, MMP7, MSX2, MUC1, MYLK, NEUROG2, NRG1, NRTN, NTF4, OVOL2, PDE4B, PIGR, PLAT, PRKCZ, PTN, PTPRZ1, RARRES1, RGS1, RPS6KA5, SDC1, SERPINA3, SERPINA5, SKAP1, SLC1A2,…	69
Cellular Growth and Proliferation	proliferation	proliferation of epithelial cells	0.000255	B4GALT1, COL8A2, CTSL2, EGF, ELF5, ERBB2, ERBB4, FABP7, FGFR2, FOXP1, IRF6, KIT, KLF5, KLK8, LAMA1, LAMA3, MFGE8, MMP7, NRG1, PRLR, PTN, PTPRK, SERPINB5, SPINT2, TP63, WNT5A	26
Cellular Growth and Proliferation	colony formation	colony formation	0.00227	ADAM17, BAMBI, CLDN4, CYP2J2, EGF, EPCAM, ERBB2, ERBB4, FGFBP1, FOLR1, HES1, IGFBP2, KIT, LGALS7, LZTS1, MLL, MST4, NRG1, PHLDA1, PTN, RCAN1, RPS6KA5, SALL2, SFRP1, SLPI, SPHK1, TES, TNS4, TPD52, TRAF4, WIF1, XBP1	32
Cellular Assembly and Organization	formation	formation of cell-cell contacts	0.00141	CLDN1, CLDN4, CLDN19, CTSL2, CXADR, ERBB2, ERBB4, GJB1, INADL, MYO6, NTF4, OCLN, PRKCZ, PRLR	14
Cellular Assembly and Organization	formation	formation of tight junctions	0.0196	CLDN1, CLDN19, ERBB2, OCLN, PRKCZ	5
Cellular Assembly and Organization	formation	formation of intercellular junctions	0.024	CLDN1, CLDN19, CXADR, ERBB2, ERBB4, GJB1, INADL, NTF4, OCLN, PRKCZ, PRLR	11
Cell Death	survival	survival of eukaryotic cells	0.0392	ABCC3, ADAM17, AK5, AMIGO2, AQP3, BEX2, CAMK2B, CDH1, CEACAM1, CHI3L1, CLDN3, CLDN4, CX3CL1, DUSP5, DUSP10, EGF, EGR3, ERBB2, ERBB3, ERBB4, FGFR2, HES1, KIT, KLF5, KRT19, LAMA3, MYB (includes EG:4602), NRG1, NRTN, NTF4, PDGFA, PLK2, PPAT, PRKCZ, PTN, PTPRK, PTPRZ1, RBP1, RCAN1, ROR2, RORC, SFRP1, SLC1A2, SOX10, SPHK1, WNT4, XBP1	47
Cell Death	survival	survival of cell lines	0.051	ABCC3, ADAM17, AK5, AQP3, BEX2, CAMK2B, CDH1, CLDN3, CLDN4, DUSP5, DUSP10, EGF, ERBB2, ERBB3, ERBB4, FGFR2, HES1, KIT, KLF5, KRT19, LAMA3, MYB (includes EG:4602), NRG1, NTF4, PLK2, PPAT, PTN, PTPRK, PTPRZ1, RBP1, RCAN1, ROR2, SPHK1	33
